# Supplementary material for: Racial residential segregation shapes the relationship between early childhood lead exposure and fourth-grade standardized test scores
Source: Proc Natl Acad Sci U S A. 2022 Aug 15;119(34):e2117868119. doi: 10.1073/pnas.2117868119 (PMC9407651; doi:10.1073/pnas.2117868119)
Supplement: Supplementary File [file pnas.2117868119.sd01.csv]

geoid10_trt_educ	geoid00_birth	ri_nhb_birth	ri_nhb_educ
37001020100	370010204004012	.31026754	.32446545
37001020100	370339905003006	.3025355	.32446545
37001020100	370010210001004	.22724918	.32446545
37001020100	370010201021019	.16548343	.32446545
37001020100	370010212036002	.25419706	.32446545
37001020100	370010212031019	.25419706	.32446545
37001020100	370010202004009	.33491319	.32446545
37001020100	370010202004026	.33491319	.32446545
37001020100	371070109001005	.33230227	.32446545
37001020100	370010201022033	.16548343	.32446545
37001020100	370010201021028	.16548343	.32446545
37001020100	370010211002039	.19261664	.32446545
37001020100	370010208002004	.13673303	.32446545
37001020200	371350109001050	.14751542	.35734752
37001020200	370010203005054	.31679654	.35734752
37001020200	371470009003013	.26764962	.35734752
37001020200	370010204004020	.31026754	.35734752
37001020200	370010208006005	.13673303	.35734752
37001020200	370010212042018	.16814469	.35734752
37001020200	370010210002010	.22724918	.35734752
37001020200	370010201021000	.16548343	.35734752
37001020200	370010220002016	.15741159	.35734752
37001020200	370010207001000	.11373504	.35734752
37001020200	370010212042018	.16814469	.35734752
37001020200	370010208002004	.13673303	.35734752
37001020200	371510312001013	.084895127	.35734752
37001020200	370010208005005	.13673303	.35734752
37001020200	370010208006005	.13673303	.35734752
37001020200	370010208001016	.13673303	.35734752
37001020300	370010202002035	.33491319	.33807272
37001020300	370010212011015	.27129102	.33807272
37001020300	370010203004004	.31679654	.33807272
37001020300	370339905001010	.3025355	.33807272
37001020300	370010203005027	.31679654	.33807272
37001020300	370630018014018	.40085176	.33807272
37001020300	370510033052007	.30141559	.33807272
37001020300	370010208005008	.13673303	.33807272
37001020300	370010201023017	.16548343	.33807272
37001020300	370010212012024	.27129102	.33807272
37001020300	370010201023017	.16548343	.33807272
37001020300	370010202004010	.33491319	.33807272
37001020300	370010208002007	.13673303	.33807272
37001020300	370010208004013	.13673303	.33807272
37001020300	370010212031019	.25419706	.33807272
37001020300	370010204002018	.31026754	.33807272
37001020300	370339904002003	.3235226	.33807272
37001020300	370339906004029	.31510976	.33807272
37001020300	370810154004012	.34746975	.33807272
37001020300	370010203003022	.31679654	.33807272
37001020300	370010203005044	.31679654	.33807272
37001020300	370810139001002	.7241261	.33807272
37001020300	371350109001029	.14751542	.33807272
37001020300	370010211001014	.19261664	.33807272
37001020300	371350111011001	.21818916	.33807272
37001020400	370010202002016	.33491319	.29297531
37001020400	371350107023001	.12859344	.29297531
37001020400	370010204005000	.31026754	.29297531
37001020400	370010208006007	.13673303	.29297531
37001020400	370010204002018	.31026754	.29297531
37001020400	370810165041053	.12109194	.29297531
37001020400	370010205001018	.20129447	.29297531
37001020400	370010208003018	.13673303	.29297531
37001020400	370010201011000	.32922703	.29297531
37001020400	370010215001026	.28382802	.29297531
37001020400	370010204004018	.31026754	.29297531
37001020400	370010210002009	.22724918	.29297531
37001020400	370010203001006	.31679654	.29297531
37001020400	370010218002028	.10530616	.29297531
37001020400	370010203002016	.31679654	.29297531
37001020400	370010205001019	.20129447	.29297531
37001020400	370010204005002	.31026754	.29297531
37001020400	370010205003004	.20129447	.29297531
37001020400	370010204002017	.31026754	.29297531
37001020400	370010204002004	.31026754	.29297531
37001020400	370010201023023	.16548343	.29297531
37001020400	370010203002002	.31679654	.29297531
37001020400	370010208007001	.13673303	.29297531
37001020400	370839904003037	.39533928	.29297531
37001020400	370010213003042	.2778511	.29297531
37001020400	370010204004005	.31026754	.29297531
37001020400	370010218003041	.10530616	.29297531
37001020400	370010204003011	.31026754	.29297531
37001020400	370010204005000	.31026754	.29297531
37001020400	370570608001006	.16158812	.29297531
37001020400	370010208005007	.13673303	.29297531
37001020400	370010212011023	.27129102	.29297531
37001020400	370010212031019	.25419706	.29297531
37001020400	370010205001018	.20129447	.29297531
37001020400	370010212012024	.27129102	.29297531
37001020400	370010204005008	.31026754	.29297531
37001020501	370010205004006	.20129447	.20650148
37001020501	370010202002037	.33491319	.20650148
37001020501	370010208003011	.13673303	.20650148
37001020501	370010207004016	.11373504	.20650148
37001020501	371570413003000	.20562066	.20650148
37001020501	371330002005026	.17566022	.20650148
37001020501	370010208001019	.13673303	.20650148
37001020502	370010205002003	.20129447	.33894011
37001020502	370010205002014	.20129447	.33894011
37001020502	370010205001018	.20129447	.33894011
37001020502	370010202001004	.33491319	.33894011
37001020502	370010210002003	.22724918	.33894011
37001020502	370010201023017	.16548343	.33894011
37001020502	370010205003004	.20129447	.33894011
37001020502	370010205001036	.20129447	.33894011
37001020502	370010205001018	.20129447	.33894011
37001020502	371559608001040	.2016708	.33894011
37001020502	370010205001030	.20129447	.33894011
37001020502	370010205001015	.20129447	.33894011
37001020502	370010211004007	.19261664	.33894011
37001020502	370010211001012	.19261664	.33894011
37001020502	370010205003012	.20129447	.33894011
37001020502	370010209003008	.14479202	.33894011
37001020502	370010201021000	.16548343	.33894011
37001020502	370010203002006	.31679654	.33894011
37001020502	370010205001036	.20129447	.33894011
37001020502	370010203002006	.31679654	.33894011
37001020502	370010205001057	.20129447	.33894011
37001020502	370010208002001	.13673303	.33894011
37001020502	370010208007000	.13673303	.33894011
37001020502	370010212034025	.25419706	.33894011
37001020502	370339906003000	.31510976	.33894011
37001020502	370339902004051	.36411217	.33894011
37001020502	370010205003007	.20129447	.33894011
37001020601	370010220001073	.15741159	.096141718
37001020601	370810164031002	.11911947	.096141718
37001020601	370810171003018	.20994443	.096141718
37001020601	371419804003040	.25196275	.096141718
37001020602	370810172003015	.13446614	.18568045
37001020602	370810119051008	.33561468	.18568045
37001020602	370010203004016	.31679654	.18568045
37001020602	370010206002005	.1161146	.18568045
37001020701	370010202004007	.33491319	.11960729
37001020701	370010217005040	.12204535	.11960729
37001020701	370250423002016	.12505506	.11960729
37001020702	370010208006009	.13673303	.19084162
37001020702	370339904002016	.3235226	.19084162
37001020702	370010212031051	.25419706	.19084162
37001020702	370010216001008	.14790294	.19084162
37001020702	370010204005005	.31026754	.19084162
37001020702	370010202002024	.33491319	.19084162
37001020702	370810160045014	.13276459	.19084162
37001020702	370010207004027	.11373504	.19084162
37001020702	370010212012024	.27129102	.19084162
37001020702	370010211003016	.19261664	.19084162
37001020702	370010207001007	.11373504	.19084162
37001020702	370010211002010	.19261664	.19084162
37001020702	370010218005005	.10530616	.19084162
37001020702	370010205004015	.20129447	.19084162
37001020801	370010208007024	.13673303	.17271233
37001020801	370010211002039	.19261664	.17271233
37001020801	370010216003024	.14790294	.17271233
37001020801	371830540012018	.14320952	.17271233
37001020801	370190203024065	.076995574	.17271233
37001020801	370010211004025	.19261664	.17271233
37001020801	370010218003003	.10530616	.17271233
37001020801	370339905002011	.3025355	.17271233
37001020802	370010212012024	.27129102	.2548154
37001020802	370010212031019	.25419706	.2548154
37001020802	370010204003011	.31026754	.2548154
37001020802	370010204002018	.31026754	.2548154
37001020802	370010203003023	.31679654	.2548154
37001020802	370010204002002	.31026754	.2548154
37001020802	370010213003009	.2778511	.2548154
37001020802	370010208001003	.13673303	.2548154
37001020802	370010205003004	.20129447	.2548154
37001020802	370630017113011	.19578335	.2548154
37001020802	370810125041006	.18541045	.2548154
37001020802	370010203002006	.31679654	.2548154
37001020802	370010211004007	.19261664	.2548154
37001020802	370010216003015	.14790294	.2548154
37001020802	370010204002012	.31026754	.2548154
37001020802	370010204002018	.31026754	.2548154
37001020802	370010206006019	.1161146	.2548154
37001020802	370010204002019	.31026754	.2548154
37001020802	370010212031050	.25419706	.2548154
37001020802	370010204005005	.31026754	.2548154
37001020802	370630017051014	.3539429	.2548154
37001020802	370010211002028	.19261664	.2548154
37001020802	370010211002012	.19261664	.2548154
37001020802	370010215003006	.28382802	.2548154
37001020802	371510302022014	.048301917	.2548154
37001020802	370010208007025	.13673303	.2548154
37001020802	371330003004015	.13951422	.2548154
37001020901	370010209002004	.14479202	.22418252
37001020901	370010209002004	.14479202	.22418252
37001020901	370010209003008	.14479202	.22418252
37001020901	370630017093011	.44844148	.22418252
37001020901	370339905003024	.3025355	.22418252
37001020901	370010212014008	.27129102	.22418252
37001020901	371350111013019	.21818916	.22418252
37001020902	371570412007030	.23774585	.095861301
37001020902	370010208006010	.13673303	.095861301
37001020902	370010208005029	.13673303	.095861301
37001020902	370010219001007	.10755929	.095861301
37001020902	370010214001013	.33669248	.095861301
37001020902	370010201023017	.16548343	.095861301
37001020902	370010218002007	.10530616	.095861301
37001020902	370010210003005	.22724918	.095861301
37001021000	370010210003018	.22724918	.28866383
37001021000	370010202002013	.33491319	.28866383
37001021000	370010210002048	.22724918	.28866383
37001021000	370630017081021	.42997578	.28866383
37001021000	370010220002028	.15741159	.28866383
37001021000	370010207005036	.11373504	.28866383
37001021000	370010204005002	.31026754	.28866383
37001021000	370010208008001	.13673303	.28866383
37001021000	370339905003006	.3025355	.28866383
37001021000	370339905001014	.3025355	.28866383
37001021000	370010204005002	.31026754	.28866383
37001021000	370010211004007	.19261664	.28866383
37001021000	371350107021044	.12859344	.28866383
37001021000	370010208004013	.13673303	.28866383
37001021000	370010211004007	.19261664	.28866383
37001021000	370010204004002	.31026754	.28866383
37001021000	370010210002006	.22724918	.28866383
37001021000	370010208007001	.13673303	.28866383
37001021000	370010212014020	.27129102	.28866383
37001021101	370010211003007	.19261664	.24272299
37001021101	371570415001001	.27304488	.24272299
37001021101	370810126081000	.39209402	.24272299
37001021101	370010212011038	.27129102	.24272299
37001021101	370010209003022	.14479202	.24272299
37001021101	370010210003018	.22724918	.24272299
37001021101	370010212031050	.25419706	.24272299
37001021101	370630014002027	.75090486	.24272299
37001021101	370010212011013	.27129102	.24272299
37001021101	370010205001019	.20129447	.24272299
37001021102	370010204003011	.31026754	.1537133
37001021102	370010211004013	.19261664	.1537133
37001021102	370010211005005	.19261664	.1537133
37001021102	370010219001007	.10755929	.1537133
37001021102	370010208004020	.13673303	.1537133
37001021102	370010211005008	.19261664	.1537133
37001021201	370010212011023	.27129102	.22023575
37001021201	370010202004010	.33491319	.22023575
37001021201	370010212032007	.25419706	.22023575
37001021201	370630020101000	.39710036	.22023575
37001021201	370010215001011	.28382802	.22023575
37001021201	370010212042009	.16814469	.22023575
37001021201	370010212014002	.27129102	.22023575
37001021201	370010202003021	.33491319	.22023575
37001021201	370010212014020	.27129102	.22023575
37001021201	371459804001009	.28122282	.22023575
37001021201	370010212012020	.27129102	.22023575
37001021201	371350111013021	.21818916	.22023575
37001021201	370010214001027	.33669248	.22023575
37001021204	370010212014002	.27129102	.15837541
37001021204	370010212042037	.16814469	.15837541
37001021204	370010212042000	.16814469	.15837541
37001021204	370010220001002	.15741159	.15837541
37001021204	370010212036009	.25419706	.15837541
37001021204	370630018054010	.23098636	.15837541
37001021204	370010212042009	.16814469	.15837541
37001021204	370010212031019	.25419706	.15837541
37001021204	370010212011041	.27129102	.15837541
37001021204	371350111012043	.21818916	.15837541
37001021204	370010211004013	.19261664	.15837541
37001021204	370010212041005	.16814469	.15837541
37001021205	371419802005051	.16790856	.19484003
37001021205	370630021001020	.23659629	.19484003
37001021205	370010215001037	.28382802	.19484003
37001021205	370010212035006	.25419706	.19484003
37001021205	370010212032005	.25419706	.19484003
37001021205	370010219004027	.10755929	.19484003
37001021205	370810127061008	.78522128	.19484003
37001021205	371350108012043	.24465996	.19484003
37001021205	370510020003013	.33934814	.19484003
37001021205	370010204002018	.31026754	.19484003
37001021205	370010211002028	.19261664	.19484003
37001021205	370010220001026	.15741159	.19484003
37001021205	371350112023008	.12097713	.19484003
37001021205	370010212036007	.25419706	.19484003
37001021205	371459806002045	.22946984	.19484003
37001021205	370010202003004	.33491319	.19484003
37001021205	370250405003037	.096937858	.19484003
37001021205	370630018022016	.4686836	.19484003
37001021206	370010218006015	.10530616	.20135348
37001021206	370339905003016	.3025355	.20135348
37001021206	370010212033039	.25419706	.20135348
37001021206	371910010003009	.20104142	.20135348
37001021206	370630017093029	.44844148	.20135348
37001021206	370010212033027	.25419706	.20135348
37001021206	371350111013016	.21818916	.20135348
37001021206	370339905002012	.3025355	.20135348
37001021206	370010212034021	.25419706	.20135348
37001021206	370010204002013	.31026754	.20135348
37001021206	370010212036009	.25419706	.20135348
37001021207	370010212031019	.25419706	.25192007
37001021207	370010212032005	.25419706	.25192007
37001021207	371350108012050	.24465996	.25192007
37001021207	370010212031019	.25419706	.25192007
37001021207	370339906003041	.31510976	.25192007
37001021207	370010212031038	.25419706	.25192007
37001021207	370010212031019	.25419706	.25192007
37001021207	371350111013025	.21818916	.25192007
37001021207	370010212032005	.25419706	.25192007
37001021207	371270108004088	.38336664	.25192007
37001021207	371350111021037	.16929053	.25192007
37001021207	370350104021025	.085248128	.25192007
37001021300	370010213003023	.2778511	.24676107
37001021300	371350108011013	.24465996	.24676107
37001021300	370010213003009	.2778511	.24676107
37001021300	370010216003015	.14790294	.24676107
37001021300	370810127052014	.51024258	.24676107
37001021300	370010208005025	.13673303	.24676107
37001021300	370010213002009	.2778511	.24676107
37001021300	370010213003045	.2778511	.24676107
37001021300	370010212032013	.25419706	.24676107
37001021300	370010213003036	.2778511	.24676107
37001021300	370810151002020	.18515091	.24676107
37001021300	370010212031020	.25419706	.24676107
37001021300	370010204002012	.31026754	.24676107
37001021300	370010205001030	.20129447	.24676107
37001021300	370010213002055	.2778511	.24676107
37001021300	370630012021007	.84630507	.24676107
37001021400	370339906003047	.31510976	.2976642
37001021400	370010214002017	.33669248	.2976642
37001021400	370010214001030	.33669248	.2976642
37001021400	370010214002028	.33669248	.2976642
37001021400	370010204001000	.31026754	.2976642
37001021500	370010215001042	.28382802	.22906026
37001021500	370010215001002	.28382802	.22906026
37001021500	370010215001035	.28382802	.22906026
37001021500	370010215001058	.28382802	.22906026
37001021500	370010215002008	.28382802	.22906026
37001021500	370010205003022	.20129447	.22906026
37001021500	370010209003007	.14479202	.22906026
37001021500	370010207001000	.11373504	.22906026
37001021500	370010219002008	.10755929	.22906026
37001021500	371570401023005	.31852761	.22906026
37001021600	370010216003015	.14790294	.12651168
37001021600	370010216001010	.14790294	.12651168
37001021600	370010202002014	.33491319	.12651168
37001021600	370010203001012	.31679654	.12651168
37001021600	370339906004007	.31510976	.12651168
37001021600	370010207003009	.11373504	.12651168
37001021600	370010214002000	.33669248	.12651168
37001021600	370010219005007	.10755929	.12651168
37001021600	370010205002003	.20129447	.12651168
37001021600	370010216001000	.14790294	.12651168
37001021600	370010216004000	.14790294	.12651168
37001021600	371899807003012	.013533913	.12651168
37001021600	370810168001005	.31717587	.12651168
37001021600	370010216003000	.14790294	.12651168
37001021600	370010208002000	.13673303	.12651168
37001021701	370010205003001	.20129447	.12505656
37001021701	370010217004016	.12204535	.12505656
37001021701	370010217003019	.12204535	.12505656
37001021701	370010217003016	.12204535	.12505656
37001021701	370010212042028	.16814469	.12505656
37001021701	370010201022026	.16548343	.12505656
37001021702	370010208002007	.13673303	.097102411
37001021702	370339902004051	.36411217	.097102411
37001021702	370010217003000	.12204535	.097102411
37001021702	370010217001023	.12204535	.097102411
37001021702	370010215002019	.28382802	.097102411
37001021703	370010217005057	.12204535	.1459834
37001021703	370010201023017	.16548343	.1459834
37001021703	370010220001042	.15741159	.1459834
37001021703	370010220001018	.15741159	.1459834
37001021801	370010218004013	.10530616	.09080708
37001021801	370010210002018	.22724918	.09080708
37001021801	370010218002007	.10530616	.09080708
37001021801	370010207004030	.11373504	.09080708
37001021801	370010218001006	.10530616	.09080708
37001021801	370010218001002	.10530616	.09080708
37001021801	370010220001042	.15741159	.09080708
37001021801	370010218001004	.10530616	.09080708
37001021801	370339905002011	.3025355	.09080708
37001021801	370010218004019	.10530616	.09080708
37001021801	370010218003030	.10530616	.09080708
37001021802	370010212012030	.27129102	.051434621
37001021802	370010218003034	.10530616	.051434621
37001021802	370810152001033	.1484177	.051434621
37001021802	370010218003020	.10530616	.051434621
37001021802	370010218003031	.10530616	.051434621
37001021802	370010218003003	.10530616	.051434621
37001021802	370010218003041	.10530616	.051434621
37001021802	370010218005005	.10530616	.051434621
37001021803	370010218005003	.10530616	.072895713
37001021803	370010218005025	.10530616	.072895713
37001021803	370010219003012	.10755929	.072895713
37001021803	370010209003041	.14479202	.072895713
37001021803	370010218004036	.10530616	.072895713
37001021803	370810126111002	.38475028	.072895713
37001021803	370010218005020	.10530616	.072895713
37001021803	370010218006015	.10530616	.072895713
37001021901	370010217005053	.12204535	.079148665
37001021901	370010219002008	.10755929	.079148665
37001021901	370810119053002	.33561468	.079148665
37001021901	370010219003000	.10755929	.079148665
37001021901	370779707002011	.29594362	.079148665
37001021901	370010219002000	.10755929	.079148665
37001021901	370010219002012	.10755929	.079148665
37001021901	370010219003011	.10755929	.079148665
37001021901	370010219003011	.10755929	.079148665
37001021901	370010219003017	.10755929	.079148665
37001021901	370010219003008	.10755929	.079148665
37001021901	370010218003012	.10530616	.079148665
37001021902	370010208003005	.13673303	.082686558
37001021902	370010219005028	.10755929	.082686558
37001021902	370010210001007	.22724918	.082686558
37001021902	370010219002010	.10755929	.082686558
37001021902	370010211004025	.19261664	.082686558
37001021902	371290116043037	.1354906	.082686558
37001021902	371290120013026	.061450806	.082686558
37001021902	370010219004029	.10755929	.082686558
37001021902	370010219005006	.10755929	.082686558
37001021902	370010219004021	.10755929	.082686558
37001021902	370810145032009	.45409501	.082686558
37001021902	371350109004026	.14751542	.082686558
37001021902	370010219004029	.10755929	.082686558
37001021902	370010219005005	.10755929	.082686558
37001021902	370010219004025	.10755929	.082686558
37001021902	370010219005013	.10755929	.082686558
37001022001	370010212012024	.27129102	.14517789
37001022001	370010212036009	.25419706	.14517789
37001022001	370010216003015	.14790294	.14517789
37001022001	370010220001077	.15741159	.14517789
37001022001	370010215001043	.28382802	.14517789
37001022001	370010220001023	.15741159	.14517789
37001022001	370010220001042	.15741159	.14517789
37001022001	370010204005002	.31026754	.14517789
37001022001	370339902004010	.36411217	.14517789
37001022001	371350107031014	.12982063	.14517789
37001022001	370010220002011	.15741159	.14517789
37001022001	370010208005021	.13673303	.14517789
37001022001	371190058062003	.18776743	.14517789
37001022001	370370205003036	.14784573	.14517789
37001022002	370010220002001	.15741159	.095431238
37001022002	370010220002015	.15741159	.095431238
37001022002	370010220002016	.15741159	.095431238
37001022002	370010220001073	.15741159	.095431238
37001022002	370010220002002	.15741159	.095431238
37001022002	370010220001064	.15741159	.095431238
37001022002	370010212036006	.25419706	.095431238
37001022002	370810101001020	.79839224	.095431238
37001022002	370010220001014	.15741159	.095431238
37001022002	370010212042034	.16814469	.095431238
37003040100	370030401003045	.054599866	.046569113
37003040100	370970610006003	.13040029	.046569113
37003040100	370030401003058	.054599866	.046569113
37003040100	370030401003058	.054599866	.046569113
37003040100	370030401002007	.054599866	.046569113
37003040100	370030401002022	.054599866	.046569113
37003040100	370030401002007	.054599866	.046569113
37003040100	370030405002010	.057885088	.046569113
37003040100	370030404001006	.054601226	.046569113
37003040100	370030404001032	.054601226	.046569113
37003040100	370030403001008	.03208223	.046569113
37003040100	370030401003045	.054599866	.046569113
37003040100	370030401002021	.054599866	.046569113
37003040100	370030405004008	.057885088	.046569113
37003040100	370030401003023	.054599866	.046569113
37003040200	370030402001051	.052284542	.051987484
37003040200	370030402001045	.052284542	.051987484
37003040200	370030402002002	.052284542	.051987484
37003040200	370030404001047	.054601226	.051987484
37003040200	370030402001055	.052284542	.051987484
37003040200	370030402001045	.052284542	.051987484
37003040200	371939610006023	.036211308	.051987484
37003040200	371939610007063	.036211308	.051987484
37003040200	370030402002005	.052284542	.051987484
37003040200	370030402003044	.052284542	.051987484
37003040200	370030402003006	.052284542	.051987484
37003040200	370030402003065	.052284542	.051987484
37003040200	370030402003069	.052284542	.051987484
37003040200	370030402001045	.052284542	.051987484
37003040200	370030402001049	.052284542	.051987484
37003040300	370030403001010	.03208223	.042702373
37003040300	370030406003000	.043259062	.042702373
37003040300	370350103022000	.028129743	.042702373
37003040300	370030403001030	.03208223	.042702373
37003040300	370030403002051	.03208223	.042702373
37003040300	371190015061025	.51450324	.042702373
37003040300	370030407001000	.017662324	.042702373
37003040300	370030403001030	.03208223	.042702373
37003040300	370350104013004	.05248227	.042702373
37003040300	370030403002030	.03208223	.042702373
37003040300	370030403001028	.03208223	.042702373
37003040300	370270309002000	.074496336	.042702373
37003040300	370030403002007	.03208223	.042702373
37003040300	370030406003017	.043259062	.042702373
37003040300	370030406001000	.043259062	.042702373
37003040400	370030403001007	.03208223	.064739957
37003040400	370970611001017	.11256687	.064739957
37003040400	370970609004032	.05831866	.064739957
37003040400	370030404002033	.054601226	.064739957
37003040400	370459501001031	.070506811	.064739957
37003040400	370030404005020	.054601226	.064739957
37003040400	370030401002007	.054599866	.064739957
37003040400	370030404003012	.054601226	.064739957
37003040400	370030404004005	.054601226	.064739957
37003040400	370970611002031	.11256687	.064739957
37003040400	370030404004030	.054601226	.064739957
37003040500	370030405004003	.057885088	.064708225
37003040500	370030405004011	.057885088	.064708225
37003040500	370030401002022	.054599866	.064708225
37003040500	370030405002029	.057885088	.064708225
37003040500	370030401002018	.054599866	.064708225
37003040500	370030405004031	.057885088	.064708225
37003040500	370030405002000	.057885088	.064708225
37003040500	370970605002008	.2624917	.064708225
37003040500	370030405002021	.057885088	.064708225
37003040500	370030405004012	.057885088	.064708225
37003040500	370030404002004	.054601226	.064708225
37003040500	370030405004003	.057885088	.064708225
37003040500	370030405004022	.057885088	.064708225
37003040500	370030402001055	.052284542	.064708225
37003040500	370030404004017	.054601226	.064708225
37003040500	370030405001033	.057885088	.064708225
37003040500	370030405004012	.057885088	.064708225
37003040500	370970608004001	.067239106	.064708225
37003040500	370030404001011	.054601226	.064708225
37003040500	371190015033000	.46865633	.064708225
37003040600	370030402003040	.052284542	.052423257
37003040600	370030406001015	.043259062	.052423257
37003040600	370030406001009	.043259062	.052423257
37003040600	370030406003024	.043259062	.052423257
37003040600	370030406002036	.043259062	.052423257
37003040600	370030405001026	.057885088	.052423257
37003040600	370030407004008	.017662324	.052423257
37003040600	370030401003044	.054599866	.052423257
37003040600	370779706001023	.27563405	.052423257
37003040600	370030406001004	.043259062	.052423257
37003040600	370030406001017	.043259062	.052423257
37003040600	370030406003010	.043259062	.052423257
37003040600	370030406001007	.043259062	.052423257
37003040600	370030406002024	.043259062	.052423257
37003040600	370030406002029	.043259062	.052423257
37003040600	370030406003002	.043259062	.052423257
37003040600	370030405004036	.057885088	.052423257
37003040600	370030404001004	.054601226	.052423257
37003040600	370030401001044	.054599866	.052423257
37003040600	370350102011027	.038820237	.052423257
37003040700	370030407003030	.017662324	.030051321
37003040700	370350104021004	.085248128	.030051321
37003040700	370350103042011	.088061951	.030051321
37003040700	370210022022007	.050467093	.030051321
37003040700	370350103032000	.047592696	.030051321
37003040700	370030407003000	.017662324	.030051321
37003040700	370270303003026	.090225391	.030051321
37003040700	370030404004022	.054601226	.030051321
37003040700	370970601004026	.18072355	.030051321
37003040700	370030407002000	.017662324	.030051321
37003040700	370030407004024	.017662324	.030051321
37003040700	370030405004015	.057885088	.030051321
37003040700	371830530021007	.14007328	.030051321
37003040700	370350116004001	.078277916	.030051321
37003040700	370030402001055	.052284542	.030051321
37003040700	370350118021007	.051021807	.030051321
37003040700	370030407001007	.017662324	.030051321
37003040700	370030407001007	.017662324	.030051321
37003040700	370350102012015	.038820237	.030051321
37003040700	370030407004025	.017662324	.030051321
37003040700	370270312006035	.024017468	.030051321
37003040700	370030407004010	.017662324	.030051321
37003040700	370030407002011	.017662324	.030051321
37003040700	370350113001079	.081778876	.030051321
37003040700	370030407001007	.017662324	.030051321
37003040700	370030407004008	.017662324	.030051321
37003040700	370350104022020	.085248128	.030051321
37003040700	370970612002017	.13579279	.030051321
37003040700	370030407001007	.017662324	.030051321
37005950100	370059501002016	.01229687	.011244635
37005950100	370059501002003	.01229687	.011244635
37005950100	370059501003042	.01229687	.011244635
37005950100	370059501003045	.01229687	.011244635
37005950100	370059501001032	.01229687	.011244635
37005950100	370059501001019	.01229687	.011244635
37005950100	370059501003003	.01229687	.011244635
37005950200	370059502001048	.019738406	.018254634
37005950200	370059502001039	.019738406	.018254634
37005950200	370810144071016	.10658144	.018254634
37005950200	370810144081003	.10555473	.018254634
37005950200	370059502003020	.019738406	.018254634
37005950300	370059503002042	.033309463	.012502368
37005950300	370059503001083	.033309463	.012502368
37005950300	370270301003002	.14742075	.012502368
37005950300	371910011005009	.24459828	.012502368
37005950300	370059502001057	.019738406	.012502368
37005950300	370059503002039	.033309463	.012502368
37007920100	370079805004029	.48815426	.41296658
37007920100	370079804004042	.44890371	.41296658
37007920200	371679909001020	.073366106	.31789726
37007920200	370250408003010	.13843991	.31789726
37007920300	371790201003055	.15569086	.29230109
37007920300	371790206001021	.18657708	.29230109
37007920300	371790206004014	.18657708	.29230109
37007920400	370079804003011	.44890371	.46237275
37007920400	370079804003013	.44890371	.46237275
37007920400	370079804003013	.44890371	.46237275
37007920400	370079805004019	.48815426	.46237275
37007920500	370079805001027	.48815426	.49071798
37007920500	370810112001020	.92196864	.49071798
37007920500	370079805002000	.48815426	.49071798
37007920500	370079805003014	.48815426	.49071798
37007920500	370079805004023	.48815426	.49071798
37007920500	370079805004002	.48815426	.49071798
37007920500	370079805003011	.48815426	.49071798
37007920500	370079805002008	.48815426	.49071798
37007920500	370079805002008	.48815426	.49071798
37007920500	370079805002034	.48815426	.49071798
37007920500	370079804004007	.44890371	.49071798
37007920500	370079805002008	.48815426	.49071798
37007920500	370079805004013	.48815426	.49071798
37007920500	370079804003014	.44890371	.49071798
37007920500	370079805003005	.48815426	.49071798
37007920500	370079805003001	.48815426	.49071798
37007920500	370079804004005	.44890371	.49071798
37007920500	370079804004003	.44890371	.49071798
37007920500	370079805003001	.48815426	.49071798
37007920600	370079804003013	.44890371	.35120612
37009970200	370099702001041	.037352555	.0063900487
37009970200	370099702002049	.037352555	.0063900487
37009970200	370099702002023	.037352555	.0063900487
37009970200	370099703001011	.0037017216	.0063900487
37009970200	370099702003009	.037352555	.0063900487
37009970200	370099702003009	.037352555	.0063900487
37009970200	371590515003006	.10710603	.0063900487
37009970200	370099705004027	.0070189741	.0063900487
37009970200	370099702001044	.037352555	.0063900487
37009970200	370099702003023	.037352555	.0063900487
37009970300	370099703001041	.0037017216	.0038340758
37009970300	370030405002031	.057885088	.0038340758
37009970300	370099704001017	.0058521559	.0038340758
37009970300	370099703002005	.0037017216	.0038340758
37009970300	370099702003014	.037352555	.0038340758
37009970300	370099705004001	.0070189741	.0038340758
37009970300	370099703001053	.0037017216	.0038340758
37009970300	370099703001050	.0037017216	.0038340758
37009970300	370099703002026	.0037017216	.0038340758
37009970300	370099703002060	.0037017216	.0038340758
37009970400	370499608001005	.33038926	.0052836607
37009970400	370099705005004	.0070189741	.0052836607
37009970400	370099704004029	.0058521559	.0052836607
37009970400	370099707003008	.0080330251	.0052836607
37009970400	370099704002001	.0058521559	.0052836607
37009970400	370099704004023	.0058521559	.0052836607
37009970400	370099704001018	.0058521559	.0052836607
37009970400	370099704002042	.0058521559	.0052836607
37009970400	371290105011020	.18986101	.0052836607
37009970400	370099704001029	.0058521559	.0052836607
37009970400	370099704004062	.0058521559	.0052836607
37009970400	370099704004051	.0058521559	.0052836607
37009970500	370099701002033	.047369473	.0058038775
37009970500	370099707002017	.0080330251	.0058038775
37009970500	370099705004032	.0070189741	.0058038775
37009970500	370099705003009	.0070189741	.0058038775
37009970500	370099703002011	.0037017216	.0058038775
37009970500	370099705004051	.0070189741	.0058038775
37009970500	370099704003009	.0058521559	.0058038775
37009970500	370099706002049	.0097375289	.0058038775
37009970500	370099705001005	.0070189741	.0058038775
37009970500	370099706001053	.0097375289	.0058038775
37009970500	370099705001001	.0070189741	.0058038775
37009970500	370099705001005	.0070189741	.0058038775
37009970500	370099704004014	.0058521559	.0058038775
37009970700	370099707003028	.0080330251	.007574019
37009970700	370099707003048	.0080330251	.007574019
37009970700	370099707004035	.0080330251	.007574019
37009970700	370099707001010	.0080330251	.007574019
37009970700	370099707004004	.0080330251	.007574019
37009970700	370099707004010	.0080330251	.007574019
37009970700	370099704004023	.0058521559	.007574019
37009970700	370099707003048	.0080330251	.007574019
37009970700	370099707003033	.0080330251	.007574019
37009970700	370099707003045	.0080330251	.007574019
37009970700	371899801001001	.010426369	.007574019
37009970800	370099706001028	.0097375289	.0074784588
37009970800	370099706002012	.0097375289	.0074784588
37009970800	370099706002062	.0097375289	.0074784588
37009970800	370099702002007	.037352555	.0074784588
37009970800	370099701002064	.047369473	.0074784588
37009970800	370099701002042	.047369473	.0074784588
37009970800	370099705003000	.0070189741	.0074784588
37009970800	370099706002016	.0097375289	.0074784588
37009970800	371939604004013	.015714718	.0074784588
37009970800	370099701002067	.047369473	.0074784588
37011930100	370190204012005	.12909099	.0059993686
37011930200	370119901003024	.0040894677	.047038168
37011930200	370119902001050	.041059796	.047038168
37011930301	370119903005048	.025283348	.039669607
37011930301	370119903007064	.025283348	.039669607
37011930400	371219503004004	.027507517	.042238247
37013930100	370139901004008	.32269344	.29431218
37013930100	371290116032009	.2576879	.29431218
37013930100	370139901005016	.32269344	.29431218
37013930100	370139901004008	.32269344	.29431218
37013930100	370139902001140	.3424311	.29431218
37013930100	371470010002004	.21425246	.29431218
37013930100	370139901002030	.32269344	.29431218
37013930100	371470009002067	.26764962	.29431218
37013930100	370139901005008	.32269344	.29431218
37013930100	370139901004026	.32269344	.29431218
37013930100	370139901006003	.32269344	.29431218
37013930100	370139903001018	.3076714	.29431218
37013930100	370139904002023	.30482641	.29431218
37013930100	371179702002025	.44972456	.29431218
37013930100	370139904004005	.30482641	.29431218
37013930100	370139901006018	.32269344	.29431218
37013930100	370210021022019	.076515891	.29431218
37013930100	370959801003035	.22619469	.29431218
37013930200	370139905002025	.27093318	.32930338
37013930200	370139902002078	.3424311	.32930338
37013930200	370139910001030	.27800214	.32930338
37013930200	370139902001134	.3424311	.32930338
37013930200	370139903002004	.3076714	.32930338
37013930200	371470014004030	.29362816	.32930338
37013930200	370139903002000	.3076714	.32930338
37013930200	370139902001046	.3424311	.32930338
37013930200	370139904002016	.30482641	.32930338
37013930200	370139902002050	.3424311	.32930338
37013930200	370139902001134	.3424311	.32930338
37013930200	370139902002142	.3424311	.32930338
37013930200	370139910002027	.27800214	.32930338
37013930200	370139902001140	.3424311	.32930338
37013930200	370139902002035	.3424311	.32930338
37013930200	370139902002145	.3424311	.32930338
37013930200	370139905002010	.27093318	.32930338
37013930200	370139904004009	.30482641	.32930338
37013930200	370139902002050	.3424311	.32930338
37013930200	370139902002174	.3424311	.32930338
37013930200	370139902002125	.3424311	.32930338
37013930200	370139909001059	.20317696	.32930338
37013930200	370139902002153	.3424311	.32930338
37013930200	370139902001110	.3424311	.32930338
37013930200	370139902002081	.3424311	.32930338
37013930200	370139902001041	.3424311	.32930338
37013930200	370139904003048	.30482641	.32930338
37013930200	370139902002081	.3424311	.32930338
37013930200	370139902002068	.3424311	.32930338
37013930200	370139902001134	.3424311	.32930338
37013930200	370139902002078	.3424311	.32930338
37013930200	370139902002083	.3424311	.32930338
37013930300	370139903004014	.3076714	.28936663
37013930300	370139902002174	.3424311	.28936663
37013930300	370139903001000	.3076714	.28936663
37013930300	370139905004034	.27093318	.28936663
37013930300	371470009002067	.26764962	.28936663
37013930300	370139903001000	.3076714	.28936663
37013930300	370139904003047	.30482641	.28936663
37013930300	371179702003008	.44972456	.28936663
37013930300	370139904004056	.30482641	.28936663
37013930300	370139904002009	.30482641	.28936663
37013930300	371470009002067	.26764962	.28936663
37013930300	370139905005050	.27093318	.28936663
37013930300	370139903003009	.3076714	.28936663
37013930300	370839909002024	.66636127	.28936663
37013930300	371470009002070	.26764962	.28936663
37013930300	371179705001058	.42093876	.28936663
37013930300	370139910003000	.27800214	.28936663
37013930300	370139906001056	.22027566	.28936663
37013930300	371179701002011	.42425179	.28936663
37013930300	371179703002024	.49276128	.28936663
37013930300	371470009002068	.26764962	.28936663
37013930300	370139905005023	.27093318	.28936663
37013930300	370139910002024	.27800214	.28936663
37013930300	370139903005035	.3076714	.28936663
37013930300	370139903001034	.3076714	.28936663
37013930400	370139902002112	.3424311	.30723274
37013930400	370139903003016	.3076714	.30723274
37013930400	370139903005041	.3076714	.30723274
37013930400	370139903005029	.3076714	.30723274
37013930400	370139904004031	.30482641	.30723274
37013930400	370139904004022	.30482641	.30723274
37013930400	370139905004017	.27093318	.30723274
37013930400	371470013004013	.30090144	.30723274
37013930400	370139904004019	.30482641	.30723274
37013930400	371470018004001	.37124941	.30723274
37013930400	370139903001026	.3076714	.30723274
37013930400	370139902002146	.3424311	.30723274
37013930400	370139903004007	.3076714	.30723274
37013930400	371470009002067	.26764962	.30723274
37013930400	370139904002000	.30482641	.30723274
37013930400	370139904001011	.30482641	.30723274
37013930400	370139903001034	.3076714	.30723274
37013930400	370139904002009	.30482641	.30723274
37013930400	370139903003002	.3076714	.30723274
37013930400	370139904004023	.30482641	.30723274
37013930400	370139903004009	.3076714	.30723274
37013930400	370139905004017	.27093318	.30723274
37013930400	370139903004046	.3076714	.30723274
37013930400	370799503003044	.36583632	.30723274
37013930400	371470005001035	.27077115	.30723274
37013930400	370139905005020	.27093318	.30723274
37013930400	371190051001016	.61950111	.30723274
37013930400	370499604007020	.28143856	.30723274
37013930400	371470012001021	.26215973	.30723274
37013930400	370630011002032	.78402632	.30723274
37013930400	370139904004023	.30482641	.30723274
37013930400	371470009002070	.26764962	.30723274
37013930501	370139903004069	.3076714	.22363479
37013930501	370139905005051	.27093318	.22363479
37013930501	371470009002071	.26764962	.22363479
37013930501	371470009002071	.26764962	.22363479
37013930501	370139905004032	.27093318	.22363479
37013930501	370139903005000	.3076714	.22363479
37013930501	370139903004079	.3076714	.22363479
37013930501	370139904003043	.30482641	.22363479
37013930501	371470003003026	.22383317	.22363479
37013930501	370139905004015	.27093318	.22363479
37013930501	371910003022008	.27476993	.22363479
37013930501	370139905001006	.27093318	.22363479
37013930501	370139902002153	.3424311	.22363479
37013930501	370139901006028	.32269344	.22363479
37013930501	370139903005030	.3076714	.22363479
37013930501	370139905003044	.27093318	.22363479
37013930501	370139905004034	.27093318	.22363479
37013930501	370139905001004	.27093318	.22363479
37013930501	370139903005015	.3076714	.22363479
37013930501	370139905003049	.27093318	.22363479
37013930501	371470009002068	.26764962	.22363479
37013930501	370139905001001	.27093318	.22363479
37013930501	370139905004015	.27093318	.22363479
37013930501	370139904004051	.30482641	.22363479
37013930501	370139905005019	.27093318	.22363479
37013930501	370139902001034	.3424311	.22363479
37013930502	370139905005039	.27093318	.25419709
37013930502	370139905005026	.27093318	.25419709
37013930502	370139905005019	.27093318	.25419709
37013930502	370139905004036	.27093318	.25419709
37013930502	370139905005051	.27093318	.25419709
37013930502	370139905005007	.27093318	.25419709
37013930502	370139903004059	.3076714	.25419709
37013930502	370139905005051	.27093318	.25419709
37013930502	370139905004001	.27093318	.25419709
37013930502	370139905005012	.27093318	.25419709
37013930502	370139905005016	.27093318	.25419709
37013930502	370139905005037	.27093318	.25419709
37013930502	370139903001039	.3076714	.25419709
37013930502	370139903005041	.3076714	.25419709
37013930502	370139905004019	.27093318	.25419709
37013930502	370139902002169	.3424311	.25419709
37013930502	370139905005011	.27093318	.25419709
37013930502	370690606002047	.23608616	.25419709
37013930502	370139905005056	.27093318	.25419709
37013930502	370139905004001	.27093318	.25419709
37013930502	370139905003015	.27093318	.25419709
37013930502	370139904002026	.30482641	.25419709
37013930502	370139907001005	.29906419	.25419709
37013930502	370139905004007	.27093318	.25419709
37013930600	370139906002070	.22027566	.18229392
37013930600	370139906002045	.22027566	.18229392
37013930600	370139906002035	.22027566	.18229392
37013930600	370139906001002	.22027566	.18229392
37013930600	370139906001000	.22027566	.18229392
37013930600	371879502005018	.43696782	.18229392
37013930600	370139910004006	.27800214	.18229392
37013930600	371270114001000	.18753235	.18229392
37013930600	370139905004032	.27093318	.18229392
37013930600	370139902001111	.3424311	.18229392
37013930600	370139906001038	.22027566	.18229392
37013930600	370139903005015	.3076714	.18229392
37013930600	370139906001031	.22027566	.18229392
37013930600	370139905001007	.27093318	.18229392
37013930600	370139906002033	.22027566	.18229392
37013930600	370139906001048	.22027566	.18229392
37013930600	370139906002014	.22027566	.18229392
37013930600	370139906002055	.22027566	.18229392
37013930700	371830537111036	.083436593	.26101014
37013930700	370139907002012	.29906419	.26101014
37013930700	370139907001078	.29906419	.26101014
37013930700	371270114001019	.18753235	.26101014
37013930700	370139907001055	.29906419	.26101014
37013930700	370139907002055	.29906419	.26101014
37013930700	370139907002009	.29906419	.26101014
37013930700	370139907001081	.29906419	.26101014
37013930700	370139907002024	.29906419	.26101014
37013930700	371910009002023	.33627483	.26101014
37013930700	370139907001064	.29906419	.26101014
37013930700	370139907002051	.29906419	.26101014
37013930700	370139907002033	.29906419	.26101014
37013930700	370139907002048	.29906419	.26101014
37013930700	370139902002111	.3424311	.26101014
37013930800	370139908001038	.228259	.20411631
37013930800	370139905004000	.27093318	.20411631
37013930800	370139908001040	.228259	.20411631
37013930900	370139909001021	.20317696	.20302808
37013930900	371879502004024	.43696782	.20302808
37013930900	370139905004026	.27093318	.20302808
37013930900	370139905005060	.27093318	.20302808
37013930900	370139909002109	.20317696	.20302808
37013930900	370499606001008	.30909336	.20302808
37013930900	370139909003000	.20317696	.20302808
37013930900	370139910001002	.27800214	.20302808
37013930900	371379502002019	.20305145	.20302808
37013930900	370139910002025	.27800214	.20302808
37013931000	370139910003000	.27800214	.26556301
37013931000	370139910004000	.27800214	.26556301
37013931000	370139910004011	.27800214	.26556301
37013931000	370139910003015	.27800214	.26556301
37013931000	370139903001000	.3076714	.26556301
37013931000	370139910002027	.27800214	.26556301
37013931000	370139910004015	.27800214	.26556301
37013931000	370139909002022	.20317696	.26556301
37013931000	370139910004006	.27800214	.26556301
37013931000	370139904004004	.30482641	.26556301
37013931000	370139909002038	.20317696	.26556301
37013931000	371470009002067	.26764962	.26556301
37013931000	370139910004008	.27800214	.26556301
37013931000	370139905004031	.27093318	.26556301
37013931000	370139910004000	.27800214	.26556301
37013931000	370139910004008	.27800214	.26556301
37013931000	370139910004004	.27800214	.26556301
37013931000	370139910004004	.27800214	.26556301
37013931000	370139904002016	.30482641	.26556301
37013931000	370139910001025	.27800214	.26556301
37013931000	370139904004053	.30482641	.26556301
37013931000	370139910002018	.27800214	.26556301
37013931000	370139910002019	.27800214	.26556301
37013931000	370139910002029	.27800214	.26556301
37015960100	370159603003037	.64383739	.53181094
37015960100	370159601005012	.50914782	.53181094
37015960100	370159601004043	.50914782	.53181094
37015960100	370159604006010	.53162426	.53181094
37015960100	370159601004030	.50914782	.53181094
37015960100	370159604002010	.53162426	.53181094
37015960100	371830506001003	.66634899	.53181094
37015960100	370159601003001	.50914782	.53181094
37015960100	370159604002007	.53162426	.53181094
37015960100	370159601001003	.50914782	.53181094
37015960100	370159601001019	.50914782	.53181094
37015960100	370159601002014	.50914782	.53181094
37015960100	370159601002013	.50914782	.53181094
37015960100	371399604001038	.39760226	.53181094
37015960100	370159601004002	.50914782	.53181094
37015960100	370159601002006	.50914782	.53181094
37015960100	370159601005030	.50914782	.53181094
37015960100	370159603002020	.64383739	.53181094
37015960100	370159601006034	.50914782	.53181094
37015960200	370159602003024	.59087032	.60506713
37015960200	370159602003026	.59087032	.60506713
37015960200	370159602003043	.59087032	.60506713
37015960200	370159602003001	.59087032	.60506713
37015960200	370159601002001	.50914782	.60506713
37015960200	370159604002038	.53162426	.60506713
37015960200	370159604005004	.53162426	.60506713
37015960200	370159603001067	.64383739	.60506713
37015960300	370159603003015	.64383739	.6417231
37015960300	370159604007050	.53162426	.6417231
37015960300	371399603003006	.44145897	.6417231
37015960300	370159603003001	.64383739	.6417231
37015960300	370159603003021	.64383739	.6417231
37015960400	370159604003003	.53162426	.53214598
37015960400	370159604007051	.53162426	.53214598
37015960400	370159604001029	.53162426	.53214598
37015960400	370159604005027	.53162426	.53214598
37015960400	370159604006005	.53162426	.53214598
37015960400	370159604002046	.53162426	.53214598
37015960400	370630010012009	.68048519	.53214598
37015960400	370159603003000	.64383739	.53214598
37015960400	370159604004015	.53162426	.53214598
37015960400	370159604006006	.53162426	.53214598
37015960400	370159604003003	.53162426	.53214598
37015960400	370159604006010	.53162426	.53214598
37015960400	370159604007050	.53162426	.53214598
37015960400	370139904001031	.30482641	.53214598
37015960400	370159604005007	.53162426	.53214598
37015960400	370159604005022	.53162426	.53214598
37015960400	370159604003007	.53162426	.53214598
37015960400	370159602003026	.59087032	.53214598
37015960400	370159604006011	.53162426	.53214598
37015960400	370159604005009	.53162426	.53214598
37015960400	370159604006009	.53162426	.53214598
37017950100	370179502001052	.31466237	.38283363
37017950100	370179501005024	.42205217	.38283363
37017950100	370179501004049	.42205217	.38283363
37017950100	370179501004006	.42205217	.38283363
37017950100	370179501004002	.42205217	.38283363
37017950100	370179506007036	.38716775	.38283363
37017950100	370179502002137	.31466237	.38283363
37017950100	370179502002137	.31466237	.38283363
37017950200	370179502002013	.31466237	.31250852
37017950200	370179501003038	.42205217	.31250852
37017950200	370179502001051	.31466237	.31250852
37017950200	370179502001010	.31466237	.31250852
37017950200	371559616001022	.34220499	.31250852
37017950200	370179502002028	.31466237	.31250852
37017950200	370179502002028	.31466237	.31250852
37017950200	370179502002031	.31466237	.31250852
37017950300	370179503002034	.27138439	.25265187
37017950300	370179503002026	.27138439	.25265187
37017950300	370179502002074	.31466237	.25265187
37017950300	370179503004030	.27138439	.25265187
37017950300	370179503001000	.27138439	.25265187
37017950300	370179503003017	.27138439	.25265187
37017950300	371559612002004	.23460802	.25265187
37017950300	370510025041005	.27469045	.25265187
37017950300	370179503005062	.27138439	.25265187
37017950300	370179503003000	.27138439	.25265187
37017950300	370179504006027	.37703699	.25265187
37017950300	370179503005082	.27138439	.25265187
37017950300	370179503001021	.27138439	.25265187
37017950300	370179504005017	.37703699	.25265187
37017950300	371559612002001	.23460802	.25265187
37017950300	370179503005003	.27138439	.25265187
37017950300	370179503005054	.27138439	.25265187
37017950400	370179503002030	.27138439	.34674624
37017950400	370179504003052	.37703699	.34674624
37017950400	370179504001021	.37703699	.34674624
37017950400	370179503002023	.27138439	.34674624
37017950400	370179506001042	.38716775	.34674624
37017950400	370179504003013	.37703699	.34674624
37017950400	371639709002004	.33659557	.34674624
37017950400	370179506004006	.38716775	.34674624
37017950400	370179503002030	.27138439	.34674624
37017950400	371639709003049	.33659557	.34674624
37017950400	370179504005018	.37703699	.34674624
37017950400	370179503002004	.27138439	.34674624
37017950400	370179506004023	.38716775	.34674624
37017950400	370179503002044	.27138439	.34674624
37017950400	370179504002029	.37703699	.34674624
37017950400	370179504002038	.37703699	.34674624
37017950500	370179505005003	.34833881	.33384463
37017950500	370179505001027	.34833881	.33384463
37017950500	370179505005040	.34833881	.33384463
37017950500	370179505002000	.34833881	.33384463
37017950500	370179505001018	.34833881	.33384463
37017950500	370179506007022	.38716775	.33384463
37017950500	370179505001029	.34833881	.33384463
37017950500	370179505001012	.34833881	.33384463
37017950500	371290111001005	.47935867	.33384463
37017950500	370179505003016	.34833881	.33384463
37017950500	370179505006017	.34833881	.33384463
37017950500	370179505003030	.34833881	.33384463
37017950500	370179505002015	.34833881	.33384463
37017950500	370179505003031	.34833881	.33384463
37017950500	370179504006019	.37703699	.33384463
37017950500	370479907001031	.31885129	.33384463
37017950500	370179505006001	.34833881	.33384463
37017950500	371639709002006	.33659557	.33384463
37017950500	370179505001006	.34833881	.33384463
37017950500	370179505003050	.34833881	.33384463
37017950500	370179505005032	.34833881	.33384463
37017950500	370479909001035	.35954469	.33384463
37017950500	370179505006008	.34833881	.33384463
37017950500	370179506005003	.38716775	.33384463
37017950500	370179505003053	.34833881	.33384463
37017950500	370479912001026	.26044041	.33384463
37017950600	370179506005012	.38716775	.35005516
37017950600	370179506005023	.38716775	.35005516
37017950600	370179506002022	.38716775	.35005516
37017950600	370179505001021	.34833881	.35005516
37017950600	370479904001014	.34477147	.35005516
37017950600	370179501001132	.42205217	.35005516
37017950600	370190204021001	.042919617	.35005516
37017950600	370179505005042	.34833881	.35005516
37017950600	370179506002028	.38716775	.35005516
37017950600	370179506004010	.38716775	.35005516
37017950600	370179506004010	.38716775	.35005516
37017950600	370179506007052	.38716775	.35005516
37017950600	370179506007008	.38716775	.35005516
37017950600	370179506002048	.38716775	.35005516
37017950600	370179506007030	.38716775	.35005516
37017950600	370179506005006	.38716775	.35005516
37017950600	370479905001000	.31333897	.35005516
37017950600	370179506007039	.38716775	.35005516
37017950600	370179506002029	.38716775	.35005516
37017950600	370179506002028	.38716775	.35005516
37019020101	371290120013007	.061450806	.24981606
37019020101	370190201004015	.25875229	.24981606
37019020101	370190201001059	.25875229	.24981606
37019020101	371290110002025	.3883751	.24981606
37019020101	371290113001030	.47451532	.24981606
37019020101	370190201001008	.25875229	.24981606
37019020101	371290107001035	.14338063	.24981606
37019020101	371290111003015	.47935867	.24981606
37019020101	370190201001009	.25875229	.24981606
37019020101	371910012001060	.27143547	.24981606
37019020101	370190201005039	.25875229	.24981606
37019020101	370190201001076	.25875229	.24981606
37019020101	370190201001012	.25875229	.24981606
37019020101	370190201001073	.25875229	.24981606
37019020102	370190201002010	.25875229	.1907241
37019020102	370190201007002	.25875229	.1907241
37019020102	370190201007002	.25875229	.1907241
37019020102	371290108001001	.11110067	.1907241
37019020102	371290121024010	.061298098	.1907241
37019020102	370190202004007	.14791219	.1907241
37019020103	370190201006008	.25875229	.15119672
37019020103	370630018043054	.30806023	.15119672
37019020103	371290111002004	.47935867	.15119672
37019020103	370190201003031	.25875229	.15119672
37019020103	370190201005003	.25875229	.15119672
37019020103	370190206005154	.2054819	.15119672
37019020103	370190201006010	.25875229	.15119672
37019020103	371290116034006	.2576879	.15119672
37019020103	370190201006013	.25875229	.15119672
37019020103	370190201001052	.25875229	.15119672
37019020104	370190201007002	.25875229	.18837786
37019020104	370190201004028	.25875229	.18837786
37019020104	370190201003013	.25875229	.18837786
37019020104	371290105021003	.16684988	.18837786
37019020104	370190201003022	.25875229	.18837786
37019020104	371290115003007	.25299215	.18837786
37019020104	370190201004027	.25875229	.18837786
37019020104	370190201006015	.25875229	.18837786
37019020104	371290116032004	.2576879	.18837786
37019020104	371290105021003	.16684988	.18837786
37019020104	370190202002003	.14791219	.18837786
37019020104	371290105012000	.18986101	.18837786
37019020201	370190201001076	.25875229	.14960703
37019020201	370190202001039	.14791219	.14960703
37019020201	371290105023004	.16684988	.14960703
37019020201	370190203022019	.076995574	.14960703
37019020201	370190202001039	.14791219	.14960703
37019020201	370190201007002	.25875229	.14960703
37019020201	370190202001016	.14791219	.14960703
37019020201	370479901003071	.34474623	.14960703
37019020201	370479901002005	.34474623	.14960703
37019020201	370190202001039	.14791219	.14960703
37019020201	370190202001020	.14791219	.14960703
37019020202	370710332016014	.19614705	.11713053
37019020202	371790209011030	.27668262	.11713053
37019020202	370190203016015	.11917256	.11713053
37019020202	370190202006005	.14791219	.11713053
37019020202	370190206004004	.2054819	.11713053
37019020202	370190202006004	.14791219	.11713053
37019020202	370190206004196	.2054819	.11713053
37019020202	370190202003040	.14791219	.11713053
37019020202	370190202003034	.14791219	.11713053
37019020202	370190202003179	.14791219	.11713053
37019020202	370190202006047	.14791219	.11713053
37019020202	370190202003052	.14791219	.11713053
37019020203	370510031003005	.24175175	.10562999
37019020203	370190206004005	.2054819	.10562999
37019020203	371419805004096	.33419204	.10562999
37019020203	371290112003007	.65037507	.10562999
37019020203	370190202002043	.14791219	.10562999
37019020203	371290108001010	.11110067	.10562999
37019020203	370190202002045	.14791219	.10562999
37019020203	371419806002021	.22855672	.10562999
37019020203	370190202004004	.14791219	.10562999
37019020203	370479903002002	.33923903	.10562999
37019020204	370190202005000	.14791219	.11543753
37019020204	370190202003178	.14791219	.11543753
37019020204	371590502013000	.24733046	.11543753
37019020204	370190203013012	.11917256	.11543753
37019020204	370190203021020	.076995574	.11543753
37019020204	370190202003112	.14791219	.11543753
37019020204	370190202006010	.14791219	.11543753
37019020204	370190202006078	.14791219	.11543753
37019020204	370190203023140	.076995574	.11543753
37019020204	370190202005015	.14791219	.11543753
37019020204	370190202004038	.14791219	.11543753
37019020204	370190202004007	.14791219	.11543753
37019020303	370190203011127	.11917256	.085986897
37019020304	370190203023129	.076995574	.084014706
37019020304	370190203013018	.11917256	.084014706
37019020305	370190203014015	.11917256	.055970572
37019020305	370190203012084	.11917256	.055970572
37019020305	370190203014015	.11917256	.055970572
37019020305	370319706002058	.059282802	.055970572
37019020306	370190203015012	.11917256	.070493795
37019020306	370190203023045	.076995574	.070493795
37019020306	370190203013000	.11917256	.070493795
37019020306	370190203023010	.076995574	.070493795
37019020306	370190201004014	.25875229	.070493795
37019020306	370190203014004	.11917256	.070493795
37019020306	371330014004008	.2005913	.070493795
37019020306	370190203012085	.11917256	.070493795
37019020306	370190202003238	.14791219	.070493795
37019020308	371190055051017	.21482423	.044428319
37019020308	370190203024062	.076995574	.044428319
37019020308	370190203024079	.076995574	.044428319
37019020309	370190202003242	.14791219	.028674852
37019020309	371510306001051	.027746469	.028674852
37019020309	370270312001000	.024017468	.028674852
37019020309	370970615004020	.087229379	.028674852
37019020309	370190203023065	.076995574	.028674852
37019020309	370190203023079	.076995574	.028674852
37019020309	370190203023017	.076995574	.028674852
37019020310	370190203023057	.076995574	.04835809
37019020310	370570611001008	.028977821	.04835809
37019020310	370190203023050	.076995574	.04835809
37019020310	371650105005040	.3347801	.04835809
37019020310	371679911002025	.24084787	.04835809
37019020310	370190203022005	.076995574	.04835809
37019020402	370970615002007	.087229379	.063489281
37019020402	370350109001033	.21021223	.063489281
37019020402	371790210023000	.093432486	.063489281
37019020402	370190204021018	.042919617	.063489281
37019020402	370510030004000	.24371247	.063489281
37019020402	370190204021021	.042919617	.063489281
37019020403	370190204013066	.12909099	.094582014
37019020403	370190204013035	.12909099	.094582014
37019020403	370190206002330	.2054819	.094582014
37019020403	370190204013008	.12909099	.094582014
37019020403	370479910001032	.28950715	.094582014
37019020403	370190204015021	.12909099	.094582014
37019020403	370190204021003	.042919617	.094582014
37019020403	370190204021004	.042919617	.094582014
37019020403	371010402005054	.20922397	.094582014
37019020404	370190204015043	.12909099	.10835773
37019020404	370190205011013	.17660981	.10835773
37019020404	371539708004011	.33984458	.10835773
37019020404	370190204012027	.12909099	.10835773
37019020404	370190204015021	.12909099	.10835773
37019020404	371190031072009	.17125171	.10835773
37019020404	370190204015033	.12909099	.10835773
37019020404	371290116043018	.1354906	.10835773
37019020404	371639702002001	.21878643	.10835773
37019020404	370190204021001	.042919617	.10835773
37019020405	371590512032004	.073008209	.14562914
37019020405	370190206003063	.2054819	.14562914
37019020405	370190204011034	.12909099	.14562914
37019020405	370190204012000	.12909099	.14562914
37019020405	370190202003106	.14791219	.14562914
37019020405	370190204011043	.12909099	.14562914
37019020405	370190204011026	.12909099	.14562914
37019020405	370190204014002	.12909099	.14562914
37019020405	370190204013000	.12909099	.14562914
37019020405	370190204011026	.12909099	.14562914
37019020405	370190204023000	.042919617	.14562914
37019020405	370190206002263	.2054819	.14562914
37019020405	370190204023004	.042919617	.14562914
37019020405	370190204014006	.12909099	.14562914
37019020405	370190204011010	.12909099	.14562914
37019020405	370190204014009	.12909099	.14562914
37019020405	370190204014009	.12909099	.14562914
37019020405	370190204021018	.042919617	.14562914
37019020405	370190204014012	.12909099	.14562914
37019020405	370190204012000	.12909099	.14562914
37019020504	370190205011013	.17660981	.11800618
37019020504	370190205024005	.13388802	.11800618
37019020505	371330022003002	.25365812	.14183022
37019020505	370190205011007	.17660981	.14183022
37019020505	371650102001037	.39874107	.14183022
37019020505	370190205011007	.17660981	.14183022
37019020505	370190204021008	.042919617	.14183022
37019020505	370190205021011	.13388802	.14183022
37019020505	370190205024004	.13388802	.14183022
37019020505	370190205012041	.17660981	.14183022
37019020505	370190205012063	.17660981	.14183022
37019020505	370190205012041	.17660981	.14183022
37019020506	370190205013004	.17660981	.096548639
37019020506	370190206005149	.2054819	.096548639
37019020506	370190205034021	.10022745	.096548639
37019020506	370190204011009	.12909099	.096548639
37019020506	370190204021018	.042919617	.096548639
37019020506	370190205013032	.17660981	.096548639
37019020506	370190205024047	.13388802	.096548639
37019020506	370190204022014	.042919617	.096548639
37019020506	370190205014006	.17660981	.096548639
37019020506	370190205031089	.10022745	.096548639
37019020506	370190205034015	.10022745	.096548639
37019020507	370190205034012	.10022745	.10920855
37019020507	370190203023152	.076995574	.10920855
37019020508	370190205025000	.13388802	.092088886
37019020509	370190205033036	.10022745	.05141969
37019020509	371570405022010	.1733935	.05141969
37019020509	370190205024070	.13388802	.05141969
37019020509	371139706002015	.0086450251	.05141969
37019020510	370190205033008	.10022745	.034979127
37019020510	370190205033002	.10022745	.034979127
37019020510	370190205032027	.10022745	.034979127
37019020511	370479911002017	.25879937	.037600845
37019020511	370190205033024	.10022745	.037600845
37019020511	370190205025003	.13388802	.037600845
37019020511	371679906006009	.140086	.037600845
37019020512	370190204013075	.12909099	.032636978
37019020512	370190205033063	.10022745	.032636978
37019020512	371590519021033	.10301314	.032636978
37019020512	371830540101073	.22924174	.032636978
37019020601	371259502003036	.09957049	.16031702
37019020601	370190203023151	.076995574	.16031702
37019020601	370630018043005	.30806023	.16031702
37019020601	370190206001000	.2054819	.16031702
37019020601	371290116011041	.19033414	.16031702
37019020601	370190206002082	.2054819	.16031702
37019020601	370190206001038	.2054819	.16031702
37019020601	370190205014037	.17660981	.16031702
37019020601	370190206002041	.2054819	.16031702
37019020601	370190206002337	.2054819	.16031702
37019020601	370190202004010	.14791219	.16031702
37019020601	370190206001015	.2054819	.16031702
37019020601	370190206003045	.2054819	.16031702
37019020601	370190206001047	.2054819	.16031702
37019020601	371290119023000	.089733519	.16031702
37019020602	370190204021043	.042919617	.18718652
37019020602	370190203013000	.11917256	.18718652
37019020602	370190201001073	.25875229	.18718652
37019020602	370190206005161	.2054819	.18718652
37019020602	371290110002026	.3883751	.18718652
37019020602	370479906001064	.2998347	.18718652
37019020602	370190206004207	.2054819	.18718652
37019020602	370190206005044	.2054819	.18718652
37019020602	371290110002026	.3883751	.18718652
37019020602	370510033064008	.31219852	.18718652
37019020602	370190206005149	.2054819	.18718652
37019020602	371290116042001	.1354906	.18718652
37019020602	371639703001021	.21631964	.18718652
37019020602	370190206005020	.2054819	.18718652
37019020602	370190206004211	.2054819	.18718652
37019020602	371290121024003	.061298098	.18718652
37019020602	371290115002000	.25299215	.18718652
37019020602	370190206005158	.2054819	.18718652
37019020602	370190206005137	.2054819	.18718652
37019020602	370190206004003	.2054819	.18718652
37019020602	370190206004161	.2054819	.18718652
37019020602	371290116011009	.19033414	.18718652
37019020603	370190202005057	.14791219	.12361057
37019020603	370190202004001	.14791219	.12361057
37019020603	370190202003016	.14791219	.12361057
37019020603	371679911002005	.24084787	.12361057
37019020603	370190206004223	.2054819	.12361057
37019020603	370190203011152	.11917256	.12361057
37019020603	370190206003067	.2054819	.12361057
37019020603	370190206003014	.2054819	.12361057
37021000200	370210021022019	.076515891	.22265269
37021000200	370210026024006	.02259152	.22265269
37021000200	370210002002008	.30722362	.22265269
37021000200	370210008003024	.25571981	.22265269
37021000200	370210020004013	.25981936	.22265269
37021000200	370210023021000	.035109859	.22265269
37021000300	370210009003015	.29574648	.13021295
37021000300	371830518001019	.19031301	.13021295
37021000300	370210011002013	.084393702	.13021295
37021000300	370210003001001	.18792413	.13021295
37021000300	370210009003015	.29574648	.13021295
37021000300	370210009002013	.29574648	.13021295
37021000500	370210005003018	.077016078	.058167029
37021000500	370210005003020	.077016078	.058167029
37021000500	370810125051022	.095714986	.058167029
37021000500	370210005003009	.077016078	.058167029
37021000500	370630007002031	.58254462	.058167029
37021000500	370210022024020	.050467093	.058167029
37021000500	370210005001009	.077016078	.058167029
37021000600	370210006003011	.20073153	.1515341
37021000600	370210011002007	.084393702	.1515341
37021000600	370210006003017	.20073153	.1515341
37021000600	370210020003029	.25981936	.1515341
37021000600	370210006002007	.20073153	.1515341
37021000600	370230202012002	.073947147	.1515341
37021000700	370210007001017	.27743801	.25081789
37021000700	370210007001007	.27743801	.25081789
37021000700	370210023021000	.035109859	.25081789
37021000700	370210010002031	.25155389	.25081789
37021000700	370210009001015	.29574648	.25081789
37021000700	370210011002007	.084393702	.25081789
37021000800	371139707002019	.012117667	.22241762
37021000800	370210002001006	.30722362	.22241762
37021000800	370210021022019	.076515891	.22241762
37021000800	371190022001007	.14157729	.22241762
37021000800	370210009003015	.29574648	.22241762
37021000900	370210009001015	.29574648	.22246888
37021000900	370210008002005	.25571981	.22246888
37021000900	370210009002013	.29574648	.22246888
37021000900	370210009001015	.29574648	.22246888
37021000900	370210009004002	.29574648	.22246888
37021000900	370210009003018	.29574648	.22246888
37021000900	370210001001011	.51437426	.22246888
37021000900	370210007001004	.27743801	.22246888
37021000900	370210011001000	.084393702	.22246888
37021001000	370210013001022	.05628179	.19792092
37021001000	370210012003001	.056103677	.19792092
37021001000	370210010003015	.25155389	.19792092
37021001000	370210010002019	.25155389	.19792092
37021001000	370879810001052	.011651958	.19792092
37021001000	370210018003020	.09463121	.19792092
37021001000	370210018003050	.09463121	.19792092
37021001000	370210007001018	.27743801	.19792092
37021001000	370210009001015	.29574648	.19792092
37021001000	370210025026003	.028190024	.19792092
37021001100	370210011002007	.084393702	.077893503
37021001100	370210020001020	.25981936	.077893503
37021001100	370210030012008	.029087672	.077893503
37021001100	370210010002023	.25155389	.077893503
37021001100	370210011001000	.084393702	.077893503
37021001100	370210010002020	.25155389	.077893503
37021001100	370210010002024	.25155389	.077893503
37021001100	370210006003018	.20073153	.077893503
37021001100	370210007001008	.27743801	.077893503
37021001100	370210010002023	.25155389	.077893503
37021001100	370210007001018	.27743801	.077893503
37021001100	370210012001014	.056103677	.077893503
37021001200	370210013001022	.05628179	.065627486
37021001200	371290102002003	.49985421	.065627486
37021001200	370210012004014	.056103677	.065627486
37021001200	370210012005005	.056103677	.065627486
37021001200	370210014002001	.13590425	.065627486
37021001200	370899912001077	.057386279	.065627486
37021001200	370210012003006	.056103677	.065627486
37021001200	370210012001020	.056103677	.065627486
37021001200	370210022012002	.045944318	.065627486
37021001200	370899907004029	.02464756	.065627486
37021001200	370210012002017	.056103677	.065627486
37021001300	370210011002002	.084393702	.065333866
37021001300	370210009003015	.29574648	.065333866
37021001300	370210026022000	.02259152	.065333866
37021001300	370210010001026	.25155389	.065333866
37021001300	370210009003000	.29574648	.065333866
37021001400	370210014004000	.13590425	.13202481
37021001400	370210014005008	.13590425	.13202481
37021001400	370210018003044	.09463121	.13202481
37021001400	370210009001015	.29574648	.13202481
37021001400	370210014004004	.13590425	.13202481
37021001400	370210014001000	.13590425	.13202481
37021001400	370210004003032	.10404003	.13202481
37021001400	370210010001012	.25155389	.13202481
37021001400	370210004003028	.10404003	.13202481
37021001400	370210031024075	.024484798	.13202481
37021001400	370210014001000	.13590425	.13202481
37021001400	370210014001001	.13590425	.13202481
37021001400	370210025022005	.028190024	.13202481
37021001400	370210026021004	.02259152	.13202481
37021001400	370899907004030	.02464756	.13202481
37021001400	370210014003001	.13590425	.13202481
37021001400	371350111021021	.16929053	.13202481
37021001500	370210010003016	.25155389	.068363965
37021001500	370210021022014	.076515891	.068363965
37021001500	370210015001012	.055501275	.068363965
37021001500	370210026014023	.0096438471	.068363965
37021001500	370210025021000	.028190024	.068363965
37021001500	370210013001016	.05628179	.068363965
37021001500	370210010002023	.25155389	.068363965
37021001600	370210008003009	.25571981	.031307962
37021001600	370810162021064	.094630741	.031307962
37021001600	370210016002042	.038215257	.031307962
37021001600	370210016001018	.038215257	.031307962
37021001600	370270312003001	.024017468	.031307962
37021001600	370210003001000	.18792413	.031307962
37021001600	370210029001008	.024512632	.031307962
37021001600	370210016002040	.038215257	.031307962
37021001600	370210016004000	.038215257	.031307962
37021001600	370210016002001	.038215257	.031307962
37021001600	370210027001000	.015238448	.031307962
37021001700	371190034002012	.26003262	.03373979
37021001700	370210028001057	.012034664	.03373979
37021001801	370210010002027	.25155389	.089363873
37021001801	370210006003019	.20073153	.089363873
37021001801	370210018001002	.09463121	.089363873
37021001801	370210020002000	.25981936	.089363873
37021001801	370210009001015	.29574648	.089363873
37021001801	370210032007030	.043795895	.089363873
37021001801	370210019001005	.085278936	.089363873
37021001801	370210007001018	.27743801	.089363873
37021001801	370210018003075	.09463121	.089363873
37021001802	370210019001028	.085278936	.048364088
37021001802	370210018003052	.09463121	.048364088
37021001802	370210018001018	.09463121	.048364088
37021001802	370879812003033	.0099421963	.048364088
37021001802	370210018001025	.09463121	.048364088
37021001802	370210018002003	.09463121	.048364088
37021001802	370210020002023	.25981936	.048364088
37021001802	370210018001018	.09463121	.048364088
37021001900	370619901003034	.22074831	.096356533
37021001900	370210019002007	.085278936	.096356533
37021001900	370630020111000	.40757567	.096356533
37021001900	370210019001018	.085278936	.096356533
37021002000	370210018003056	.09463121	.21322542
37021002000	370210005003018	.077016078	.21322542
37021002000	370690604001009	.30893382	.21322542
37021002000	370210021021034	.076515891	.21322542
37021002000	370210020003025	.25981936	.21322542
37021002000	370210020004012	.25981936	.21322542
37021002000	370210013001022	.05628179	.21322542
37021002000	370210020004011	.25981936	.21322542
37021002000	370210010002035	.25155389	.21322542
37021002000	370210010002035	.25155389	.21322542
37021002000	370210020002000	.25981936	.21322542
37021002000	370210004003028	.10404003	.21322542
37021002101	370210021011055	.17098446	.13308714
37021002102	370210030012012	.029087672	.091520287
37021002102	370210030021000	.025456665	.091520287
37021002102	370210021021000	.076515891	.091520287
37021002102	370210009003000	.29574648	.091520287
37021002102	370210026022004	.02259152	.091520287
37021002102	370210025021005	.028190024	.091520287
37021002203	370210023021000	.035109859	.051791005
37021002203	370210022015014	.045944318	.051791005
37021002203	370210022015016	.045944318	.051791005
37021002203	370210022014009	.045944318	.051791005
37021002203	371759603006013	.045288317	.051791005
37021002203	370210031013021	.029039405	.051791005
37021002203	370210018001002	.09463121	.051791005
37021002203	370210007001018	.27743801	.051791005
37021002203	370210022015016	.045944318	.051791005
37021002203	370210023012042	.033306122	.051791005
37021002204	370210018003046	.09463121	.060701616
37021002204	370210022024001	.050467093	.060701616
37021002204	371219502002038	.017550997	.060701616
37021002204	370210027004000	.015238448	.060701616
37021002205	370210008003009	.25571981	.052340504
37021002205	370210011002000	.084393702	.052340504
37021002205	370210022015028	.045944318	.052340504
37021002205	370210022025001	.050467093	.052340504
37021002205	370210022015050	.045944318	.052340504
37021002205	370210022015037	.045944318	.052340504
37021002205	370210032001000	.043795895	.052340504
37021002205	370899905001023	.021905771	.052340504
37021002205	370210022022003	.050467093	.052340504
37021002205	370210022025022	.050467093	.052340504
37021002205	370879812001002	.0099421963	.052340504
37021002205	370210026026004	.02259152	.052340504
37021002206	370210022014011	.045944318	.06198838
37021002301	370210025011012	.012985714	.045465045
37021002301	370210025023000	.028190024	.045465045
37021002301	370210032005013	.043795895	.045465045
37021002301	370230201002022	.084200151	.045465045
37021002301	370210031015010	.029039405	.045465045
37021002301	370210026024005	.02259152	.045465045
37021002301	370210023012020	.033306122	.045465045
37021002301	370210023012015	.033306122	.045465045
37021002301	370370205001015	.14784573	.045465045
37021002301	370899905002006	.021905771	.045465045
37021002302	370210016001009	.038215257	.036388453
37021002302	370210022022008	.050467093	.036388453
37021002302	370210027004000	.015238448	.036388453
37021002302	370210022024021	.050467093	.036388453
37021002302	370210023022035	.035109859	.036388453
37021002302	370210025026016	.028190024	.036388453
37021002302	370210023022030	.035109859	.036388453
37021002302	371419802004004	.16790856	.036388453
37021002302	370210023023042	.035109859	.036388453
37021002302	371830524041012	.15809774	.036388453
37021002401	370210024002022	.015470938	.016527338
37021002402	370210024003000	.015470938	.01554532
37021002402	370210025012025	.012985714	.01554532
37021002402	370210025014014	.012985714	.01554532
37021002402	370210015001034	.055501275	.01554532
37021002402	370210024002000	.015470938	.01554532
37021002503	370210025014005	.012985714	.015607974
37021002503	370210027003020	.015238448	.015607974
37021002503	370210019002006	.085278936	.015607974
37021002503	370210022012019	.045944318	.015607974
37021002503	370210021022019	.076515891	.015607974
37021002503	370210012003021	.056103677	.015607974
37021002504	370210024002027	.015470938	.013888407
37021002504	370879804002020	.012463025	.013888407
37021002504	370210025015000	.012985714	.013888407
37021002504	370210022014011	.045944318	.013888407
37021002505	370210014005020	.13590425	.019801408
37021002506	370210025021000	.028190024	.037189946
37021002506	370210025022008	.028190024	.037189946
37021002506	370210023023051	.035109859	.037189946
37021002506	370210015001030	.055501275	.037189946
37021002506	370210032002038	.043795895	.037189946
37021002506	370210014001004	.13590425	.037189946
37021002603	370210026022007	.02259152	.0085932007
37021002603	370210026011032	.0096438471	.0085932007
37021002603	370210026011008	.0096438471	.0085932007
37021002603	370210025021009	.028190024	.0085932007
37021002603	370210028002029	.012034664	.0085932007
37021002604	371150105001005	.0067028706	.016748041
37021002604	370210026025007	.02259152	.016748041
37021002604	370210025014014	.012985714	.016748041
37021002604	370879810001044	.011651958	.016748041
37021002604	370210012002012	.056103677	.016748041
37021002604	370210026026002	.02259152	.016748041
37021002604	370210026022000	.02259152	.016748041
37021002604	370210026022030	.02259152	.016748041
37021002605	370879804001011	.012463025	.037650667
37021002605	370210022014009	.045944318	.037650667
37021002605	370810144081017	.10555473	.037650667
37021002605	370210026023005	.02259152	.037650667
37021002605	370810144071004	.10658144	.037650667
37021002605	370210026022029	.02259152	.037650667
37021002606	370210025014018	.012985714	.018524252
37021002606	370210010001005	.25155389	.018524252
37021002606	370210026011039	.0096438471	.018524252
37021002606	370210026023000	.02259152	.018524252
37021002606	370210026027015	.02259152	.018524252
37021002606	370210026021004	.02259152	.018524252
37021002606	370210023023022	.035109859	.018524252
37021002607	370210026025008	.02259152	.041340783
37021002607	370210028001005	.012034664	.041340783
37021002607	370210014003000	.13590425	.041340783
37021002607	370210023022030	.035109859	.041340783
37021002607	371150101002069	.0056748423	.041340783
37021002607	371150102001096	.0032404831	.041340783
37021002607	370210026021020	.02259152	.041340783
37021002701	370210016004003	.038215257	.016934752
37021002701	370210027002021	.015238448	.016934752
37021002701	370899914003005	.016717428	.016934752
37021002701	371330013004019	.25232995	.016934752
37021002701	370210027002012	.015238448	.016934752
37021002701	370210014005009	.13590425	.016934752
37021002702	370210031013009	.029039405	.014396306
37021002702	370210030022012	.025456665	.014396306
37021002702	370210027006009	.015238448	.014396306
37021002702	370210027006045	.015238448	.014396306
37021002702	370210027005008	.015238448	.014396306
37021002703	370210027005016	.015238448	.0205466
37021002703	370210010001004	.25155389	.0205466
37021002703	370210025024027	.028190024	.0205466
37021002703	370210027006003	.015238448	.0205466
37021002703	371899801003001	.010426369	.0205466
37021002703	370210027006003	.015238448	.0205466
37021002703	370210028001022	.012034664	.0205466
37021002703	370210020001002	.25981936	.0205466
37021002703	370210011002007	.084393702	.0205466
37021002703	370210027005027	.015238448	.0205466
37021002803	370210029001016	.024512632	.015874431
37021002803	370210028001009	.012034664	.015874431
37021002803	370210028001005	.012034664	.015874431
37021002803	370270303003027	.090225391	.015874431
37021002804	370210029001040	.024512632	.012433705
37021002804	370210028002021	.012034664	.012433705
37021002804	371150107002079	.008024496	.012433705
37021002804	370210028002028	.012034664	.012433705
37021002804	370210028001057	.012034664	.012433705
37021002804	370210022014021	.045944318	.012433705
37021002900	370210029003000	.024512632	.023261946
37021002900	370210028001000	.012034664	.023261946
37021002900	370210029001001	.024512632	.023261946
37021002900	370210026024000	.02259152	.023261946
37021002900	370210029003000	.024512632	.023261946
37021002900	370210029001014	.024512632	.023261946
37021002900	370210029001028	.024512632	.023261946
37021003001	370210030014001	.029087672	.028699948
37021003001	370210016002038	.038215257	.028699948
37021003001	370210030023029	.025456665	.028699948
37021003001	370210030012001	.029087672	.028699948
37021003001	370210032002010	.043795895	.028699948
37021003001	370210028003026	.012034664	.028699948
37021003001	370210031012000	.029039405	.028699948
37021003001	370210030021000	.025456665	.028699948
37021003001	370810107011026	.14620312	.028699948
37021003001	370210030012001	.029087672	.028699948
37021003001	370210019003025	.085278936	.028699948
37021003001	371139703007059	.013126092	.028699948
37021003001	370210030013015	.029087672	.028699948
37021003001	370210030013012	.029087672	.028699948
37021003002	370210030023013	.025456665	.025637453
37021003002	370210031023036	.024484798	.025637453
37021003002	370210030023032	.025456665	.025637453
37021003002	370210032008016	.043795895	.025637453
37021003002	370810144021025	.15700427	.025637453
37021003002	370210030025013	.025456665	.025637453
37021003002	370210026023004	.02259152	.025637453
37021003002	370210031012068	.029039405	.025637453
37021003002	370210027003000	.015238448	.025637453
37021003002	371190015051009	.44378835	.025637453
37021003102	370210030022010	.025456665	.028917501
37021003102	370210025012023	.012985714	.028917501
37021003102	370879803003000	.0089552235	.028917501
37021003102	370210031011045	.029039405	.028917501
37021003102	370210011001016	.084393702	.028917501
37021003103	370210031012000	.029039405	.033880495
37021003104	370210031021051	.024484798	.038029101
37021003104	370210010001012	.25155389	.038029101
37021003104	370210031011043	.029039405	.038029101
37021003104	370210031011043	.029039405	.038029101
37021003104	370210031021045	.024484798	.038029101
37021003104	370210032008016	.043795895	.038029101
37021003201	370210026026015	.02259152	.060054936
37021003201	370210012005019	.056103677	.060054936
37021003202	370210023022035	.035109859	.027531156
37021003202	370210032002029	.043795895	.027531156
37021003202	370210032003006	.043795895	.027531156
37021003202	370210012003021	.056103677	.027531156
37021003202	370899909001017	.045448177	.027531156
37021003203	370899907004010	.02464756	.043198302
37021003203	370210003001003	.18792413	.043198302
37021003203	370210032004000	.043795895	.043198302
37021003203	370210032004017	.043795895	.043198302
37021003203	370210027006009	.015238448	.043198302
37021003203	370210032005013	.043795895	.043198302
37021003203	370210032001000	.043795895	.043198302
37021003203	370210013002004	.05628179	.043198302
37021003204	370210021021005	.076515891	.024018984
37021003204	370210013001039	.05628179	.024018984
37021003204	370210032004006	.043795895	.024018984
37021003204	370210032006042	.043795895	.024018984
37021003205	370210032008059	.043795895	.033590391
37023020100	370230201003016	.084200151	.07983923
37023020100	370270312003013	.024017468	.07983923
37023020100	370230206001019	.10110545	.07983923
37023020100	370230204002005	.11541025	.07983923
37023020100	370230201003011	.084200151	.07983923
37023020100	370230201002013	.084200151	.07983923
37023020100	370230204001014	.11541025	.07983923
37023020100	370230202021014	.1254569	.07983923
37023020100	370230205001010	.12705328	.07983923
37023020100	371119706001023	.041980941	.07983923
37023020100	370230201002019	.084200151	.07983923
37023020100	370230206001012	.10110545	.07983923
37023020201	370970606003006	.13410842	.071075387
37023020201	370230201001013	.084200151	.071075387
37023020201	370230202016019	.073947147	.071075387
37023020201	370230202016017	.073947147	.071075387
37023020201	370230212031047	.03583046	.071075387
37023020201	370230202015034	.073947147	.071075387
37023020201	370510032043007	.38313451	.071075387
37023020201	370230208022009	.048900571	.071075387
37023020201	370230207001003	.083569407	.071075387
37023020201	370230211001065	.032974221	.071075387
37023020201	370230202015031	.073947147	.071075387
37023020201	370899905002030	.021905771	.071075387
37023020201	370230202015008	.073947147	.071075387
37023020202	370230202016013	.073947147	.11376087
37023020202	370230206001003	.10110545	.11376087
37023020202	370230202015031	.073947147	.11376087
37023020202	370230208021036	.048900571	.11376087
37023020202	370350102022107	.06165912	.11376087
37023020202	370230202022010	.1254569	.11376087
37023020202	370230202015034	.073947147	.11376087
37023020202	370230203012004	.072743163	.11376087
37023020202	370230212012029	.042316865	.11376087
37023020202	370230204001027	.11541025	.11376087
37023020202	370230202022010	.1254569	.11376087
37023020202	370230202022012	.1254569	.11376087
37023020202	370230202022002	.1254569	.11376087
37023020202	370230202016019	.073947147	.11376087
37023020202	370230206001019	.10110545	.11376087
37023020202	370230202022006	.1254569	.11376087
37023020202	370230206004000	.10110545	.11376087
37023020202	370230202013025	.073947147	.11376087
37023020301	370230212011002	.042316865	.074190415
37023020301	370230203021024	.076750837	.074190415
37023020301	370230203014031	.072743163	.074190415
37023020301	370230203014031	.072743163	.074190415
37023020301	370230203011013	.072743163	.074190415
37023020301	370230203013019	.072743163	.074190415
37023020301	370230203014022	.072743163	.074190415
37023020301	370230204002000	.11541025	.074190415
37023020301	370230213013008	.072534122	.074190415
37023020301	370230203014035	.072743163	.074190415
37023020301	370230203013013	.072743163	.074190415
37023020301	370270301005019	.14742075	.074190415
37023020301	370230204002000	.11541025	.074190415
37023020301	370230202022013	.1254569	.074190415
37023020301	370230208021014	.048900571	.074190415
37023020301	370230203021020	.076750837	.074190415
37023020301	370230201001027	.084200151	.074190415
37023020301	370230203011018	.072743163	.074190415
37023020301	370230203013010	.072743163	.074190415
37023020301	370230213022007	.04233304	.074190415
37023020301	370230202015025	.073947147	.074190415
37023020302	370230202022012	.1254569	.082499057
37023020302	370230213022034	.04233304	.082499057
37023020302	370230203022001	.076750837	.082499057
37023020302	370230202015031	.073947147	.082499057
37023020302	370230203023003	.076750837	.082499057
37023020302	370230203012005	.072743163	.082499057
37023020302	370230208022009	.048900571	.082499057
37023020302	370230203024008	.076750837	.082499057
37023020302	370230203024004	.076750837	.082499057
37023020302	370230202013006	.073947147	.082499057
37023020302	370230203021031	.076750837	.082499057
37023020302	370230202015018	.073947147	.082499057
37023020302	370230201001035	.084200151	.082499057
37023020302	370230203024021	.076750837	.082499057
37023020302	370230203013038	.072743163	.082499057
37023020302	370230203022015	.076750837	.082499057
37023020302	371119705003000	.047894534	.082499057
37023020302	370230201003012	.084200151	.082499057
37023020302	370230203021014	.076750837	.082499057
37023020302	370230213021020	.04233304	.082499057
37023020302	371119704001006	.051257197	.082499057
37023020302	370230203023000	.076750837	.082499057
37023020302	370230203022001	.076750837	.082499057
37023020302	370230203024001	.076750837	.082499057
37023020302	370230213013017	.072534122	.082499057
37023020302	370230213013008	.072534122	.082499057
37023020302	370230203022017	.076750837	.082499057
37023020302	370230213012007	.072534122	.082499057
37023020302	370230204001041	.11541025	.082499057
37023020302	370230202021011	.1254569	.082499057
37023020302	370230203023001	.076750837	.082499057
37023020302	370230203021028	.076750837	.082499057
37023020302	370230203024007	.076750837	.082499057
37023020302	370230209003016	.015222353	.082499057
37023020302	370230203021024	.076750837	.082499057
37023020302	371330009001001	.27110848	.082499057
37023020302	370230203021024	.076750837	.082499057
37023020302	370230203022001	.076750837	.082499057
37023020302	370230203022004	.076750837	.082499057
37023020302	370230213022007	.04233304	.082499057
37023020302	370230203021028	.076750837	.082499057
37023020500	370230203024007	.076750837	.11881718
37023020500	371619606001056	.16304314	.11881718
37023020500	370230205002003	.12705328	.11881718
37023020500	370230206004000	.10110545	.11881718
37023020500	370230204001027	.11541025	.11881718
37023020500	370230205001010	.12705328	.11881718
37023020500	370270307002002	.036891032	.11881718
37023020600	370230209004065	.015222353	.095292851
37023020600	370230209002061	.015222353	.095292851
37023020600	370230203014021	.072743163	.095292851
37023020600	370230205001022	.12705328	.095292851
37023020600	370230206002000	.10110545	.095292851
37023020600	370230206004000	.10110545	.095292851
37023020600	370230206002019	.10110545	.095292851
37023020600	370230202022025	.1254569	.095292851
37023020600	370230212012023	.042316865	.095292851
37023020600	371119702002007	.064105421	.095292851
37023020600	370230213023028	.04233304	.095292851
37023020600	370230205001004	.12705328	.095292851
37023020600	370230206004000	.10110545	.095292851
37023020600	370230206001003	.10110545	.095292851
37023020600	370230206003039	.10110545	.095292851
37023020600	370230212011024	.042316865	.095292851
37023020600	370230202022003	.1254569	.095292851
37023020801	370230208012004	.050652664	.052588403
37023020801	370230204001010	.11541025	.052588403
37023020801	370230204003006	.11541025	.052588403
37023020801	370230203012005	.072743163	.052588403
37023020801	370230213012007	.072534122	.052588403
37023020801	370230206002003	.10110545	.052588403
37023020801	371290122001039	.07767912	.052588403
37023020801	370230203021028	.076750837	.052588403
37023020801	370899907006016	.02464756	.052588403
37023020801	370230208011005	.050652664	.052588403
37023020802	370230201003024	.084200151	.061766442
37023020802	371150105003035	.0067028706	.061766442
37023020802	370230213011004	.072534122	.061766442
37023020802	370230212013015	.042316865	.061766442
37023020802	371090711001003	.053136356	.061766442
37023020802	370230208022012	.048900571	.061766442
37023020900	370350111022026	.16600728	.019122088
37023020900	370230208011079	.050652664	.019122088
37023020900	370230209003043	.015222353	.019122088
37023020900	370350107001041	.1405167	.019122088
37023020900	370230203011022	.072743163	.019122088
37023020900	370350107002021	.1405167	.019122088
37023020900	370230209003012	.015222353	.019122088
37023020900	370230210001027	.0092530549	.019122088
37023020900	370230204002000	.11541025	.019122088
37023020900	370230209001023	.015222353	.019122088
37023020900	370230206001000	.10110545	.019122088
37023020900	370230209001063	.015222353	.019122088
37023020900	370230209001013	.015222353	.019122088
37023020900	370210018003054	.09463121	.019122088
37023020900	370319708001051	.13684927	.019122088
37023020900	370230209003041	.015222353	.019122088
37023020900	370230209005041	.015222353	.019122088
37023020900	370270303003026	.090225391	.019122088
37023020900	370230203021031	.076750837	.019122088
37023020900	370230213011000	.072534122	.019122088
37023021000	370230210001027	.0092530549	.010550686
37023021000	370230210002014	.0092530549	.010550686
37023021000	370230211002015	.032974221	.010550686
37023021000	370030402003088	.052284542	.010550686
37023021000	370230210002005	.0092530549	.010550686
37023021000	370230210002075	.0092530549	.010550686
37023021000	370230211001082	.032974221	.010550686
37023021000	370230210001024	.0092530549	.010550686
37023021000	370270303004029	.090225391	.010550686
37023021000	370350103042002	.088061951	.010550686
37023021000	370350106002039	.048295718	.010550686
37023021000	370230213023001	.04233304	.010550686
37023021000	370230211001064	.032974221	.010550686
37023021000	370230210002047	.0092530549	.010550686
37023021000	371090712004009	.035035014	.010550686
37023021000	370270304003023	.051078953	.010550686
37023021000	370230210001016	.0092530549	.010550686
37023021100	370230211002009	.032974221	.040831529
37023021100	370270314006008	.0075317374	.040831529
37023021100	370230210003002	.0092530549	.040831529
37023021100	370270313003021	.011581793	.040831529
37023021100	370350104012003	.05248227	.040831529
37023021100	370230211003021	.032974221	.040831529
37023021100	370459501001007	.070506811	.040831529
37023021100	370230202022012	.1254569	.040831529
37023021100	370230210002010	.0092530549	.040831529
37023021100	370350110002016	.15218717	.040831529
37023021100	370270307003041	.036891032	.040831529
37023021100	370350109001009	.21021223	.040831529
37023021100	370270313003009	.011581793	.040831529
37023021100	370230211001065	.032974221	.040831529
37023021100	371090702001004	.094700918	.040831529
37023021100	370230211002002	.032974221	.040831529
37023021100	370230203012008	.072743163	.040831529
37023021100	370230211003041	.032974221	.040831529
37023021100	370230211001065	.032974221	.040831529
37023021201	370230212012027	.042316865	.057903476
37023021201	370230213013011	.072534122	.057903476
37023021201	370230202015031	.073947147	.057903476
37023021201	370230208022038	.048900571	.057903476
37023021201	370230212012005	.042316865	.057903476
37023021201	370350113001005	.081778876	.057903476
37023021201	370230212031029	.03583046	.057903476
37023021201	370230212013046	.042316865	.057903476
37023021201	370270308001004	.049182165	.057903476
37023021201	370230212012027	.042316865	.057903476
37023021201	370230213021009	.04233304	.057903476
37023021201	370230206002020	.10110545	.057903476
37023021202	370350111012054	.10530822	.030743968
37023021202	370350110001001	.15218717	.030743968
37023021202	370230211001035	.032974221	.030743968
37023021202	370230212022001	.026741799	.030743968
37023021202	370230212023016	.026741799	.030743968
37023021202	370230209001028	.015222353	.030743968
37023021202	370230211003027	.032974221	.030743968
37023021202	370230213013012	.072534122	.030743968
37023021202	370230208022009	.048900571	.030743968
37023021202	370230212021025	.026741799	.030743968
37023021202	370230212022013	.026741799	.030743968
37023021203	370230208011005	.050652664	.030917203
37023021203	370230212032010	.03583046	.030917203
37023021203	370230212032020	.03583046	.030917203
37023021203	370230212032025	.03583046	.030917203
37023021203	370350118021019	.051021807	.030917203
37023021203	370230212031028	.03583046	.030917203
37023021203	370230212022012	.026741799	.030917203
37023021203	370230212032003	.03583046	.030917203
37023021203	370230208022015	.048900571	.030917203
37023021203	370230212032000	.03583046	.030917203
37023021203	370230212032000	.03583046	.030917203
37023021203	370230212021018	.026741799	.030917203
37023021203	370230212031010	.03583046	.030917203
37023021301	370230202013034	.073947147	.076440237
37023021301	370230206003037	.10110545	.076440237
37023021301	370230202015025	.073947147	.076440237
37023021301	370230206003038	.10110545	.076440237
37023021301	370230213013000	.072534122	.076440237
37023021301	370230212011012	.042316865	.076440237
37023021301	370230213011005	.072534122	.076440237
37023021301	370230213011006	.072534122	.076440237
37023021301	370230203022006	.076750837	.076440237
37023021301	370970613003043	.11140241	.076440237
37023021301	370230212021023	.026741799	.076440237
37023021301	370230201002012	.084200151	.076440237
37023021301	370230213011012	.072534122	.076440237
37023021301	370230213013011	.072534122	.076440237
37023021301	370230208011003	.050652664	.076440237
37023021301	370230202021021	.1254569	.076440237
37023021301	370230213022007	.04233304	.076440237
37023021301	370230213023054	.04233304	.076440237
37023021301	370230213013018	.072534122	.076440237
37023021301	371970504004021	.046444878	.076440237
37023021301	370230213011004	.072534122	.076440237
37023021301	370230213011010	.072534122	.076440237
37023021301	370230213013008	.072534122	.076440237
37023021301	370230213012003	.072534122	.076440237
37023021302	370230202014013	.073947147	.046045955
37023021302	370230204003004	.11541025	.046045955
37023021302	370350115025030	.051463239	.046045955
37023021302	370230213022010	.04233304	.046045955
37023021302	370230202021000	.1254569	.046045955
37023021302	370230213023050	.04233304	.046045955
37023021302	370230212021033	.026741799	.046045955
37023021302	370230213021010	.04233304	.046045955
37023021302	370230213022007	.04233304	.046045955
37023021302	370230213023049	.04233304	.046045955
37023021302	370270301001029	.14742075	.046045955
37023021302	370230213022030	.04233304	.046045955
37023021302	370459515003025	.14723788	.046045955
37023021302	370230204002001	.11541025	.046045955
37023021302	370230203021008	.076750837	.046045955
37023021302	370230203021028	.076750837	.046045955
37023021400	370899916002057	.035907481	.095441952
37023021400	370230204001017	.11541025	.095441952
37023021400	370230203022011	.076750837	.095441952
37023021400	370459503004010	.14593334	.095441952
37023021400	370230206001003	.10110545	.095441952
37023021400	370230204001054	.11541025	.095441952
37023021400	370350110004027	.15218717	.095441952
37023021400	371619606002011	.16304314	.095441952
37023021400	370230203011016	.072743163	.095441952
37023021400	370270309003041	.074496336	.095441952
37023021400	370230203013032	.072743163	.095441952
37023021400	370230204001014	.11541025	.095441952
37023021400	370230207001003	.083569407	.095441952
37023021400	370230201001027	.084200151	.095441952
37025040500	370250405001011	.096937858	.081378542
37025040500	370250412001022	.064826779	.081378542
37025040500	370250405003037	.096937858	.081378542
37025040500	370250419001005	.19091667	.081378542
37025040500	370670018004005	.52351564	.081378542
37025040500	370250405002015	.096937858	.081378542
37025040500	370250408003021	.13843991	.081378542
37025040500	370250419005018	.19091667	.081378542
37025040500	370250405003027	.096937858	.081378542
37025040500	370250426001011	.12800539	.081378542
37025040500	371679901006003	.06196427	.081378542
37025040500	371190055061035	.16984081	.081378542
37025040500	371190022001002	.14157729	.081378542
37025040500	370250416004001	.038269494	.081378542
37025040500	370250417001047	.041543853	.081378542
37025040500	370250424003068	.13612297	.081378542
37025040500	371190055061046	.16984081	.081378542
37025040500	370190202001051	.14791219	.081378542
37025040500	370250408002004	.13843991	.081378542
37025040500	370250416005006	.038269494	.081378542
37025040500	370250405003046	.096937858	.081378542
37025040500	370250405001018	.096937858	.081378542
37025040500	370250405001034	.096937858	.081378542
37025040500	370250405003027	.096937858	.081378542
37025040500	370250405003037	.096937858	.081378542
37025040500	370250405002019	.096937858	.081378542
37025040500	370250407002028	.14157081	.081378542
37025040500	370250407002001	.14157081	.081378542
37025040500	370250407005019	.14157081	.081378542
37025040500	370250407001025	.14157081	.081378542
37025040500	371590516002054	.068668537	.081378542
37025040500	371190056072007	.32600141	.081378542
37025040500	370250405003037	.096937858	.081378542
37025040500	370250415004012	.15132523	.081378542
37025040500	370250405003036	.096937858	.081378542
37025040500	370630010012006	.68048519	.081378542
37025040500	370250420003018	.13995083	.081378542
37025040500	370250406001023	.083672866	.081378542
37025040500	371190054022005	.4778631	.081378542
37025040500	371590518002001	.075215198	.081378542
[truncated: 23,700 more rows]
